# Supplementary material for: Large-Scale Phylogenomics of the Lactobacillus casei Group Highlights Taxonomic Inconsistencies and Reveals Novel Clade-Associated Features
Source: mSystems. 2017 Aug 22;2(4):e00061-17. doi: 10.1128/mSystems.00061-17 (PMC5566788; doi:10.1128/mSystems.00061-17)
Supplement: TABLE S1 [file sys004172127st1.csv]

Lactobacillus species	strain	accession number	clade
Lactobacillus casei	Zhang	GCA_000019245	cladeA
Lactobacillus casei	BL23	GCA_000026485	cladeA
Lactobacillus casei	BD-II	GCA_000194765	cladeA
Lactobacillus casei	LC2W	GCA_000194785	cladeA
Lactobacillus casei	12A	GCA_000309565	cladeA
Lactobacillus casei	42756	GCA_000309585	cladeA
Lactobacillus casei	32G	GCA_000309605	cladeA
Lactobacillus casei	A2-362	GCA_000309625	cladeA
Lactobacillus casei	CRF28	GCA_000309645	cladeA
Lactobacillus casei	M36	GCA_000309665	cladeA
Lactobacillus casei	T71499	GCA_000309685	cladeA
Lactobacillus casei	UCD174	GCA_000309705	cladeA
Lactobacillus casei	UW1	GCA_000309725	cladeA
Lactobacillus casei	UW4	GCA_000309745	cladeA
Lactobacillus casei	Lc-10	GCA_000309765	cladeA
Lactobacillus casei	Lpc-37	GCA_000309785	cladeA
Lactobacillus casei	W56	GCA_000318035	cladeA
Lactobacillus casei	UW4	GCA_000376145	cladeA
Lactobacillus casei	LcY	GCA_000388095	cladeA
Lactobacillus casei	LcA	GCA_000400585	cladeA
Lactobacillus casei	LOCK919	GCA_000418515	cladeA
Lactobacillus casei	5b	GCA_000474615	cladeA
Lactobacillus casei	A2-362	GCA_000510825	cladeA
Lactobacillus casei	JCM 1134	GCA_000615205	cladeB
Lactobacillus casei	ATCC 393	GCA_000829055	cladeB
Lactobacillus casei	N87	GCA_001013375	cladeB
Lactobacillus casei	1316.rep1_LPAR	GCA_001062665	cladeA
Lactobacillus casei	1316.rep2_LPAR	GCA_001062695	cladeA
Lactobacillus casei	844_LCAS	GCA_001066565	cladeA
Lactobacillus casei	867_LCAS	GCA_001066695	cladeB
Lactobacillus casei	DSM 20011	GCA_001433735	cladeA
Lactobacillus casei	DPC6800	GCA_001469115	cladeA
Lactobacillus casei	Lc1542	GCA_001540885	cladeA
Lactobacillus casei	BM-LC14617	GCA_001636215	cladeA
Lactobacillus casei	Z11	GCA_001885295	cladeA
Lactobacillus casei	B900021	GCA_001940585	cladeB
Lactobacillus paracasei	ATCC 334	GCA_000014525	cladeA
Lactobacillus paracasei	362,5013889	GCA_000155515	cladeA
Lactobacillus paracasei	Lpp230	GCA_000409815	cladeA
Lactobacillus paracasei	Lpl7	GCA_000409835	cladeA
Lactobacillus paracasei	Lpp122	GCA_000409855	cladeA
Lactobacillus paracasei	Lpp46	GCA_000409875	cladeA
Lactobacillus paracasei	Lpp226	GCA_000409895	cladeA
Lactobacillus paracasei	Lpp120	GCA_000409935	cladeA
Lactobacillus paracasei	Lpp223	GCA_000409955	cladeA
Lactobacillus paracasei	Lpp228	GCA_000409995	cladeA
Lactobacillus paracasei	Lpp221	GCA_000410015	cladeA
Lactobacillus paracasei	Lpp49	GCA_000410035	cladeA
Lactobacillus paracasei	Lpp17	GCA_000410135	cladeA
Lactobacillus paracasei	Lpp22	GCA_000410155	cladeA
Lactobacillus paracasei	Lpp225	GCA_000410175	cladeA
Lactobacillus paracasei	Lpp219	GCA_000410195	cladeA
Lactobacillus paracasei	Lpp74	GCA_000410235	cladeA
Lactobacillus paracasei	Lpl14	GCA_000410335	cladeA
Lactobacillus paracasei	Lpp37	GCA_000410415	cladeA
Lactobacillus paracasei	Lpp43	GCA_000410455	cladeA
Lactobacillus paracasei	Lpp125	GCA_000410475	cladeA
Lactobacillus paracasei	COM0101	GCA_000508845	cladeA
Lactobacillus paracasei	N1115	GCA_000582665	cladeA
Lactobacillus paracasei	JCM 8130	GCA_000829035	cladeA
Lactobacillus paracasei	DSM 20207	GCA_000949485	cladeA
Lactobacillus paracasei	NRIC1917	GCA_000958505	cladeA
Lactobacillus paracasei	NRIC0644	GCA_000958525	cladeA
Lactobacillus paracasei	275_LPAR	GCA_001076595	cladeA
Lactobacillus paracasei	525_LPAR	GCA_001076935	cladeA
Lactobacillus paracasei	CAUH35	GCA_001191565	cladeA
Lactobacillus paracasei	L9	GCA_001244395	cladeA
Lactobacillus paracasei	DSM 5622	GCA_001436385	cladeA
Lactobacillus paracasei	KL1	GCA_001514415	cladeA
Lactobacillus paracasei	L9D	GCA_001858275	cladeA
Lactobacillus paracasei	LC-Ikematsu	GCA_001895185	cladeA
Lactobacillus paracasei	RI-210	GCA_001981715	cladeA
Lactobacillus paracasei	RI-194	GCA_001982085	cladeA
Lactobacillus paracasei	RI-195	GCA_001982095	cladeA
Lactobacillus rhamnosus	ATCC 53103	GCA_000011045	cladeC
Lactobacillus rhamnosus	GG (ATCC 53103)	GCA_000026505	cladeC
Lactobacillus rhamnosus	Lc 705	GCA_000026525	cladeC
Lactobacillus rhamnosus	HN001	GCA_000173255	cladeC
Lactobacillus rhamnosus	CASL	GCA_000226235	cladeC
Lactobacillus rhamnosus	ATCC 8530	GCA_000233755	cladeC
Lactobacillus rhamnosus	R0011	GCA_000235785	cladeC
Lactobacillus rhamnosus	ATCC 21052	GCA_000235865	cladeC
Lactobacillus rhamnosus	LRHMDP2	GCA_000311945	cladeC
Lactobacillus rhamnosus	LRHMDP3	GCA_000311965	cladeC
Lactobacillus rhamnosus	CRL1505	GCA_000414365	cladeC
Lactobacillus rhamnosus	LOCK900	GCA_000418475	cladeC
Lactobacillus rhamnosus	LOCK908	GCA_000418495	cladeC
Lactobacillus rhamnosus	2166	GCA_000466865	cladeC
Lactobacillus rhamnosus	LR231	GCA_000508405	cladeC
Lactobacillus rhamnosus	JCM 1136	GCA_000615245	cladeC
Lactobacillus rhamnosus	51B	GCA_000699985	cladeC
Lactobacillus rhamnosus	E800	GCA_000712495	cladeC
Lactobacillus rhamnosus	PEL5	GCA_000712505	cladeC
Lactobacillus rhamnosus	PEL6	GCA_000712515	cladeC
Lactobacillus rhamnosus	K32	GCA_000735255	cladeC
Lactobacillus rhamnosus	24	GCA_000743075	cladeC
Lactobacillus rhamnosus	L34	GCA_000784375	cladeC
Lactobacillus rhamnosus	L35	GCA_000784395	cladeC
Lactobacillus rhamnosus	L31	GCA_000784405	cladeC
Lactobacillus rhamnosus	116	GCA_000801045	cladeC
Lactobacillus rhamnosus	308	GCA_000814485	cladeC
Lactobacillus rhamnosus	CLS17	GCA_000932035	cladeC
Lactobacillus rhamnosus	CNCM-I-3698	GCA_001005625	cladeC
Lactobacillus rhamnosus	Lr108	GCA_001044025	cladeC
Lactobacillus rhamnosus	40f	GCA_001044405	cladeC
Lactobacillus rhamnosus	313	GCA_001044415	cladeC
Lactobacillus rhamnosus	186_LRHA	GCA_001062885	cladeC
Lactobacillus rhamnosus	214_LRHA	GCA_001062955	cladeC
Lactobacillus rhamnosus	526_LRHA	GCA_001063655	cladeC
Lactobacillus rhamnosus	319_LRHA	GCA_001064515	cladeC
Lactobacillus rhamnosus	541_LRHA	GCA_001065365	cladeC
Lactobacillus rhamnosus	870_LRHA	GCA_001066715	cladeC
Lactobacillus rhamnosus	699_LRHA	GCA_001066975	cladeC
Lactobacillus rhamnosus	708_LRHA	GCA_001067025	cladeC
Lactobacillus rhamnosus	769_LRHA	GCA_001067215	cladeC
Lactobacillus rhamnosus	784_LRHA	GCA_001067335	cladeC
Lactobacillus rhamnosus	893_LRHA	GCA_001067625	cladeC
Lactobacillus rhamnosus	906_LRHA	GCA_001067885	cladeC
Lactobacillus rhamnosus	979_LRHA	GCA_001068015	cladeC
Lactobacillus rhamnosus	988_LRHA	GCA_001068045	cladeC
Lactobacillus rhamnosus	943_LRHA	GCA_001068195	cladeC
Lactobacillus rhamnosus	944_LRHA	GCA_001068215	cladeC
Lactobacillus rhamnosus	DSM 20021	GCA_001435405	cladeC
Lactobacillus rhamnosus	ASCC 290	GCA_001590655	cladeC
Lactobacillus rhamnosus	R19-3	GCA_001645615	cladeC
Lactobacillus rhamnosus	Lrh8	GCA_001656535	cladeC
Lactobacillus rhamnosus	Lrh32	GCA_001656545	cladeC
Lactobacillus rhamnosus	Lrh31	GCA_001656575	cladeC
Lactobacillus rhamnosus	Lrh26	GCA_001656605	cladeC
Lactobacillus rhamnosus	Lrh23	GCA_001656635	cladeC
Lactobacillus rhamnosus	Lrh22	GCA_001656655	cladeC
Lactobacillus rhamnosus	Lrh20	GCA_001656675	cladeC
Lactobacillus rhamnosus	Lrh19	GCA_001656685	cladeC
Lactobacillus rhamnosus	Lrh15	GCA_001656715	cladeC
Lactobacillus rhamnosus	Lrh11	GCA_001656735	cladeC
Lactobacillus rhamnosus	Lrh34	GCA_001656765	cladeC
Lactobacillus rhamnosus	Lrh9	GCA_001656785	cladeC
Lactobacillus rhamnosus	Lrh7	GCA_001656815	cladeC
Lactobacillus rhamnosus	Lrh6	GCA_001656835	cladeC
Lactobacillus rhamnosus	Lrh5	GCA_001656845	cladeC
Lactobacillus rhamnosus	Lrh4	GCA_001656875	cladeC
Lactobacillus rhamnosus	Lrh30	GCA_001656895	cladeC
Lactobacillus rhamnosus	Lrh28	GCA_001656925	cladeC
Lactobacillus rhamnosus	Lrh27	GCA_001656945	cladeC
Lactobacillus rhamnosus	Lrh25	GCA_001656975	cladeC
Lactobacillus rhamnosus	Lrh21	GCA_001656995	cladeC
Lactobacillus rhamnosus	Lrh18	GCA_001657055	cladeC
Lactobacillus rhamnosus	Lrh17	GCA_001657075	cladeC
Lactobacillus rhamnosus	Lrh16	GCA_001657085	cladeC
Lactobacillus rhamnosus	Lrh14	GCA_001657115	cladeC
Lactobacillus rhamnosus	Lrh13	GCA_001657135	cladeC
Lactobacillus rhamnosus	Lrh10	GCA_001657165	cladeC
Lactobacillus rhamnosus	Lrh33	GCA_001657195	cladeC
Lactobacillus rhamnosus	Lrh42	GCA_001657205	cladeC
Lactobacillus rhamnosus	LRB	GCA_001721925	cladeC
Lactobacillus rhamnosus	HCT70	GCA_001756565	cladeC
Lactobacillus rhamnosus	ASCC 3018	GCA_001831215	cladeC
Lactobacillus rhamnosus	ASCC 3016	GCA_001831225	cladeC
Lactobacillus rhamnosus	ASCC 3029	GCA_001831235	cladeC
Lactobacillus rhamnosus	ASCC 1521	GCA_001831275	cladeC
Lactobacillus rhamnosus	RI-004	GCA_001981725	cladeC
Lactobacillus rhamnosus	AMC143	GCA_001982425	cladeC
Lactobacillus rhamnosus	AMC010	GCA_001982435	cladeC
Lactobacillus rhamnosus	BFE5264	GCA_001988935	cladeC
Lactobacillus rhamnosus	L156.4	GCA_001991035	cladeC
Lactobacillus rhamnosus	BPL5	GCA_900070175	cladeC
Lactobacillus sp.	FMNP02	GCA_000814185	cladeB
Lactobacillus sp.	HMSC17G08	GCA_001807635	cladeC
Lactobacillus sp.	HMSC072E07	GCA_001809485	cladeC
Lactobacillus sp.	HMSC068B07	GCA_001809645	cladeC
Lactobacillus sp.	HMSC064F12	GCA_001809765	cladeC
Lactobacillus sp.	HMSC077C11	GCA_001809975	cladeC
Lactobacillus sp.	HMSC078F07	GCA_001810115	cladeC
Lactobacillus sp.	HMSC066G01	GCA_001812155	cladeC
Lactobacillus sp.	HMSC068F07	GCA_001812525	cladeB
Lactobacillus sp.	HMSC061B07	GCA_001812685	cladeC
Lactobacillus sp.	HMSC073B09	GCA_001813825	cladeC
Lactobacillus sp.	HMSC075D02	GCA_001814335	cladeC
Lactobacillus sp.	HMSC056D05	GCA_001814405	cladeC
Lactobacillus sp.	HMSC073D04	GCA_001815435	cladeC
Lactobacillus sp.	HMSC25A02	GCA_001816065	cladeA
Lactobacillus zeae	KCTC 3804	GCA_000260435	cladeB
Lactobacillus zeae	DSM 20178	GCA_001433745	cladeB
