# Supplementary material for: Large-Scale Phylogenomics of the Lactobacillus casei Group Highlights Taxonomic Inconsistencies and Reveals Novel Clade-Associated Features
Source: mSystems. 2017 Aug 22;2(4):e00061-17. doi: 10.1128/mSystems.00061-17 (PMC5566788; doi:10.1128/mSystems.00061-17)
Supplement: TABLE S3 [file sys004172127st3.csv]

Position	geneFunction	orthogroup	eggnogFam	cladeA	cladeB	cladeC
1	GT4	OG0000015	ENOG4104VDV	69	10	104
2	GT4	OG0000016	ENOG4104X0R	70	10	104
3	srr1	OG0004255	NA	0	7	0
4	GT4	OG0004134	ENOG4104X0R	1	6	0
5	GT4	OG0004135	ENOG4104VDV	1	6	0
6	GT8	OG0002737	ENOG4104Y5N	3	6	42
7	GT8	OG0002737	ENOG4104Y5N	3	6	42
8	GT8	OG0002737	ENOG4104Y5N	3	6	42
9	SecA2/SecY2 system	OG0002235	ENOG4104T75	39	6	79
10	SecA2/SecY2 system	OG0003634	ENOG4104V88	6	6	3
11	SecA2/SecY2 system	OG0003674	ENOG4104UR7	6	6	2
12	SecA2/SecY2 system	OG0003727	ENOG4104TJU	5	6	2
13	SecA2/SecY2 system	OG0003893	ENOG4104Y1H	2	6	2
14	GT4	OG0003599	ENOG4104SWB	8	6	1
15	unknown	OG0003557	ENOG4104XKI	8	6	0
16	srr2	OG0003635	ENOG4104X2K	2	9	0
