# Supplementary material for: Large-Scale Phylogenomics of the Lactobacillus casei Group Highlights Taxonomic Inconsistencies and Reveals Novel Clade-Associated Features
Source: mSystems. 2017 Aug 22;2(4):e00061-17. doi: 10.1128/mSystems.00061-17 (PMC5566788; doi:10.1128/mSystems.00061-17)
Supplement: TEXT S1 [file sys004172127s8.txt]

>AMBR2_HBOLNDKK_01600
------------------------------MTVLP----------------------SSQ
VAAPNTKDATASAASQSTGSTASSAAESSAATPSQPTATTPTSAASVAASSEAPSTVDPE
LVKSVSAELTTVSSYVAIADSYASRAAGNTNASAAATKATQAYNSALDAQKLVNHYATLA
SMYAEQKNSAAASTATTNAKSAASLIDSYAGLASTAAHDAAVAAMPSILAAQSSAAAATA
LVADRARGQASAATQKVTSAYTATQYAAGNNDVKAAYFAASSAAVSASQAATAAAQAAAS
AAAQYQAASSAAASGNFDAVVAGDAILAQFKTQADTADVQAIAQYNAASSSAEVANSLAI
ADFRAKTTSSASLAASVADSAVSLASSTASAAKTVQATSYAGQSTSLANQASSAAAVASS
NAAIQPASVQVANSLAGVNGTVAAAALSYAVAAQKAASLAAQFNKDISGTQSAEKSDTPE
ATLSLVTSTNALTLGGTANLSTTIGNLGPNNKVQGTPTYNWYQSTDGKNWQKISNSDASL
AFKPDFAGTYFFQVVASGTRSEWGVFTKTFSAASNTITILVSDPKGSYTEQAKTASNQAA
SSASLATAAGTTASQAITDMQQNADTNGQAASFLASQATSAAAVAQSAASLASSLAKAAS
DAAASAAGAESNGQYAVAASYAALASSSAIAISSAAVEVDAAAAKTKEFVNSAMLAAAAD
SSSAEQDKTAEYLTSSYAINASAAASAASQAASLASSEYAELNNAFATLDPAFTSNAQTY
LSQASQALSLAVGFAKNASSEAAKAKSAGSDFNKASLAALTANTTMSQAYQQVSAATSAR
SEGIAKIFANRSKVYGDQITAATSAATTAESTANSVAAVTSSASALKNTSLAYAYASAAS
SFAQQVDLNRGSEII----AVNQLNLASSAVAANDLLAASSFATAASSAAVQASTFASMA
MSNAATASSLAERVKNYSLDTTSTQGAVSSDAWVPLGIVLTPGKGVSPQNVSTTTGGQTV
TTLTASYYAGFGLGDPTWKVTWYVLVQGKWMPVADAGQYIKDVNISNIPSNSVFNHNVLS
TLTFKTTDYAGSLRFQAYFQSSGFFLDNKGYSNVNQVDVYENDIHASRITIVSGDDYVLD
GQKGAYTYATDPDNATGTVTWSSSDLSVATIDSTGNLTALKTGKTTITVTITNSDGSTHS
DSKTVTIGNGLTDQTANVGTDVTLTPQTTLDSGDIKYQWYKANSANDSGSAISGATSNSL
TLNNVELTDGAYYYLVVSYTSNKKTQTIKLGPAKLTVNSIYATAASSAAAAASSSAQEAT
DFANVASSYAEVANSYASNSSLQSTAASYAASAAAVALLASSEANSYATLASSAAALASS
AEVAGSTATASSAAATALLAASNAAVAKKSAIDAAATAEEYAKRATAEYAKIASESATDA
ETAAKNASIAAAEAASAAASWPDDAAISSAAQSASAAASLAESYAAQASSAAVVATSASI
EGNNSAASSAAVEAFNAASSAASAAAVASAENSTAQTAAAANTAANNHGSGNTGSNNSGD
DNTGNGNTGSNNTGDNNTGNSNSGNNNTGDDNTGNGNKGSNNSGDNNSGNSNSGSNNTGD
DNTGNSNSGNNNSGDKNTGNSNAGSNNSGNNNTGDDNTGNGNKGSDNTGDNNTGNGNKGS
NNSGDNNTGNSNSGNNNSGDKNTGDNNAGSNNSGNNNTGDDNTGNGNKGSDNTGDNNTGN
GNKGSNNSGDNNTGNSNSGNNNSGDKNTGDNNAGSNNSGNNNTGDNNTGNSNSGSNNSGN
NNSGDSNTGNGNSGSGNTGDNNTGNGNKGSNNTGDNNSGNSNSGSNNAGDNNTGNSNSGN
NNSGDKNTGNSNAGSNNSGNSNTGDDNTGNGNKGSNNTGDSNTGNSNSGSNNIGDKNTGN
SNTGSNNTGDNNTGNSNSGSNNTGDSNTGNNNSGSNNSGDRNTGDSNTGSSNSGNNNTGD
DNTGNSNAGSNNNGDKNTGNSNTGSNSSGDNNTGNSNSGSNNAGDNNTGNSNSGNNNFGD
KNTGNSNTGSNNSGNNNTGDDNIGNGNKGSNNTGDNNTGNSNTGSNNSGDQNTGNSNAGS
NNTGDNNTGNNNSGLNNSGDNNTGNSNAGSSNSGNNNSGDKNTGNSNFGSNNSGNNNTGD
DNTGNGNKGSNNTGDNNTGNGNKGSNNSGDGNTGNSNTGSNNTGDDNIGNGNKGSNNSGD
NNAGNSNAGSNNSGDNNTGNGNTGSSNAGANNAGNSNAGSNNTGNNNTGNSNSGSNNFGD
RNTGNSNTGSNNSGDNNTGNNNSGLNNSGDGNTGNDNSGSNNTGDNNTGNGNKGSSNSGD
QNTGNNNSGSSNFGDGNTGNNNAGSNNIGDNNTGNSNVGSNNSGDNNTGNSNAGSNNAGD
NNTGNGNVGSNNTGDNNTGNSNSGSNNSGVNNTGDNNTGNGNKGSSNSGDSNSGNSNVGS
NNSGDNNTGNGNVGSNNTGDNNTGNSNSGNNNSGDKNTGNSNAGFNNAGDNNTGNGNTGS
NNSGDNNTGNNNSGSNNSGDENTGNNNMGSNNSGDDNTGNSNTGSNNAGDNNTGNSNAGS
NNSGNNNTGNSNLGSNNFGDDNIGNGNTGSNNSGDDNSGNSNTGSNNSGDNNTGNGNAGS
NNSGNNNTGNGNTGSNNTGDNNTGDNNTGNSNSGSNNSGDDNSGNSNTGLNNSGDNNTGN
GNVGSNNSGNNNIGDSNT-----GNSNAGNSNAGSNNFGDQNIGNSNVGSNNTGNNNHGN
NNQGSDNVGSNNVGNGNIGSNNK-----GNNLIGDNLRNPVVVIHDININNDAPITADTI
KSMITSITDIYGHSLDPASLKYVLVSAFTKAQNQTASDSIPFNTIEFILTKLADQSGYKV
EIAFGTRFVNGHDSGSGAVTYATAQLLFNGKTSQHELPGTGGGESSEKPSDHVTEPSDTT
NQPRPGEHKVGNPSNSDKNRVDTNAHSGNKTINGN---ARNGNARRHLPQTGDEQATSLS
I----WGLLLAGFSLLLDGLKKRKRSDD--
>KCTC 3804_BCFDNKMD_02307
------------------------------------------------------------
------------------------------------------------------------
------------------------------------------------------------
------------------------------------------------------------
------------------------------------------------------------
------------------------------------------------------------
------------------------------------------------------------
------------------------------------------------------------
------------------------------------------------------------
------------------------------------------------------------
------------------------------------------------------------
------------------------------------------------------------
------------------------------------------------------------
------------------------------------------------------------
------------------------------------------------------------
------------------------------------------------------------
------------------------------------------------------------
------------------------------------------------------------
------------------------------------------------------------
------------------------------------------------------------
------------------------------------------------------------
------------------------------------------------------------
------------------------------------------------------------
------------------------------------------------------------
------------------------------------------------------------
------------------------------------------------------------
------------------------------------------------------------
------------------------------------------------------------
------------------------------------------------------------
------------------------------------------------------------
------------------------------------------------------------
------------------------------------------------------------
------------------------------------------------------------
------------------------------------------------------------
------------------------------------------------------------
------------------------------------------------------------
------------------------------------------------------------
------------------------------------------------------------
------------------------------------------------------------
------------------------------------------------------------
------------------------------------------------------------
------------------------------------------------------------
------------------------------------------------------------
------------------------------------------------------------
------------------------------------------------------------
------------------------------------------------------------
-----------------------------------------MVIHDININNDALITADTI
KSMITSITDIYGHSLDPTSLKYALVSAFTKAQNQTASDSIPANTIEFILTKLADQSGYKV
EIAFGTRFVNGHDSGSGAVTYATAQLLFNGKTSQHELPGTGGGESGEKPSDHVTEPGDTT
NQPRPGEHKVGNPSNSDKNRVDTNAHSGNKTINGN---ARNGNARRQLPQTGDEQATSLS
I----WGLLLAGFSLLLGGLKKRKRPDD--
>867_LCAS_BKEINJPA_00021
------------------------------------------------------------
------------------------------------------------------------
------------------------------------------------------------
------------------------------------------------------------
------------------------------------------------------------
------------------------------------------------------------
------------------------------------------------------------
------------------------------------------------------------
------------------------------------------------------------
------------------------------------------------------------
------------------------------------------------------------
------------------------------------------------------------
------------------------------------------------------------
------------------------------------------------------------
------------------------------------------------------------
------------------------------------------------------------
------------------------------------------------------------
------------------------------------------------------------
------------------------------------------------------------
------------------------------------------------------------
------------------------------------------------------------
------------------------------------------------------------
------------------------------------------------------------
------------------------------------------------------------
------------------------------------------------------------
------------------------------------------------------------
------------------------------------------------------------
------------------------------------------------------------
------------------------------------------------------------
------------------------------------------------------------
--------------------------------------------MNNAGDNNTGNSNSGN
NNSGD-------------------------------------------------------
------------------------------------------------------------
------------------------------------------------------------
------------------------------------------------------------
-------------------------------------------------------NNTGD
DNTGNGN-----------------------------------------------------
------------------------------------------------------------
------------------------------------------------------------
------------------------------------------------------------
------------------------------------------------------------
------------------------------------------------------------
---------------------------KGSNNSGDNNTGNSNAGSNNFGDNNTGNSNSGS
NNAGDNNTGNNNAGSNNSGDNNTGNGNEGSNNSGNNNTGISNIGSNNSGDNNTGNDNTGS
NNSGDSNTGNSNAGA-----NNYGDNNTGNSNAGLNNSGDNNTGNSNVGSNNSGDNNTGN
SNAGSDNFGDQNIGHSNV-----GSNNTGN-----NNHGNNNTGNGNIGSNNNGNSNQGN
NNQGSDNVGSNNVGNGNIGSNNQGNNNSGNNLIGDNLRSPVVVIHDININNDAAITADTI
KSMITSITDIYGHSLDPASLKYVLVSAFTKAQNQTASDSIPANTIEFILTKLADQSGYKV
EIAFGTRFVNGHDSGSGAVTYATAQLLFNGKTSQHELPGTGGGESDEKPSDHVTKPSDTA
KKPEPNDHRVGNTSNSDKNRVDTNTHSGNKTINGN---ARNGNARRQLPQTGDEQATSLS
I----WGLLLAGFSLLLGGLKKRKRSDD--
>DSM 20178_MLMEBBPF_01905
------------------------------------------------------------
------------------------------------------------------------
------------------------------------------------------------
------------------------------------------------------------
------------------------------------------------------------
------------------------------------------------------------
------------------------------------------------------------
------------------------------------------------------------
------------------------------------------------------------
------------------------------------------------------------
------------------------------------------------------------
------------------------------------------------------------
------------------------------------------------------------
------------------------------------------------------------
------------------------------------------------------------
------------------------------------------------------------
------------------------------------------------------------
------------------------------------------------------------
------------------------------------------------------------
------------------------------------------------------------
------------------------------------------------------------
------------------------------------------------------------
------------------------------------------------------------
------------------------------------------------------------
------------------------------------------------------------
------------------------------------------------------------
------------------------------------------------------------
------------------------------------------------------------
------------------------------------------------------------
------------------------------------------------------------
------------------------------------------------------------
------------------------------------------------------------
------------------------------------------------------------
------------------------------------------------------------
------------------------------------------------------------
------------------------------------------------------------
------------------------------------------------------------
------------------------------------------------------------
------------------------------------------------------------
------------------------------------------------------------
------------------------------------------------------------
------------------------------------------------------------
---------------------------MIFHLT---------------------------
------------------------------------------------------------
------------------------------------------------------------
------------------------------------------------------------
--------------------TIK-----GLSQIGDNLRNPVVVIHDININNDALITADTI
KSMITSITDIYGHSLDPTSLKYALVSAFTKAQNQTASDSIPANTIEFILTKLADQSGYKV
EIAFGTRFVNGHDSGSGAVTYATAQLLFNGKTSQHELPGTGGGESGEKPSDHVTEPGDTT
NQPRPGEHKVGNPSNSDKNRVDTNAHSGNKTINGN---ARNGNARRQLPQTGDEQATSLS
I----WGLLLAGFSLLLGGLKKRKRPDD--
>HMSC068F07_KGEIOECP_01144
------------------------------------------------------------
------------------------------------------------------------
------------------------------------------------------------
------------------------------------------------------------
------------------------------------------------------------
------------------------------------------------------------
------------------------------------------------------------
------------------------------------------------------------
------------------------------------------------------------
------------------------------------------------------------
------------------------------------------------------------
------------------------------------------------------------
------------------------------------------------------------
------------------------------------------------------------
------------------------------------------------------------
------------------------------------------------------------
------------------------------------------------------------
------------------------------------------------------------
------------------------------------------------------------
------------------------------------------------------------
------------------------------------------------------------
------------------------------------------------------------
------------------------------------------------------------
------------------------------------------------------------
------------------------------------------------------------
------------------------------------------------------------
------------------------------------------------------------
------------------------------------------------------------
------------------------------------------------------------
------------------------------------------------------------
------------------------------------------------------------
------------------------------------------------------------
------------------------------------------------------------
------------------------------------------------------------
------------------------------------------------------------
------------------------------------------------------------
------------------------------------------------------------
------------------------------------------------------------
------------------------------------------------------------
------------------------------------------------------------
------------------------------------------------------------
------------------------------------------------------------
---------------------------MGSNNSGDDNTGNSNTGSNNAGDNNTGNSNAGS
NNSGNNNTGNSNLGSNNFGDDNIGNGNTGSNNSGDDNSGNSNTGSNNSGDNNTGNGNAGS
NNSGNNNTGNGNTGSNNTGDNNTGDNNTGNSNSGSNNSGDDNSGNSNTGLNNSGDNNTGN
GNVGSNNSGNNNIGDSNT-----GNSNAGNSNAGSNNFGDQNIGNSNVGSNNTGNNNHGN
NNQGSDNVGSNNVGNGNIGSNNK-----GNNLIGDNLRNPVVVIHDININNDAPITADTI
KSMITSITDIYGHSLDPASLKYVLVSAFTKAQNQTASDSIPFNTIEFILTKLADQSGYKV
EIAFGTRFVNGHDSGSGAVTYATAQLLFNGKTSQHELPGTGGGESGEKPSDHVTEPSDTT
NQPRPGEHKVGNPSNSDKNRVDTNAHSGNKTINGN---ARNGNARRHLPQTGDEQATSLS
I----WGLLLAGFSLLLDGLKKRKRSDD--
>B900021_DEFAGINI_00729
------------------------------------------------------------
------------------------------------------------------------
------------------------------------------------------------
------------------------------------------------------------
------------------------------------------------------------
------------------------------------------------------------
------------------------------------------------------------
------------------------------------------------------------
------------------------------------------------------------
------------------------------------------------------------
------------------------------------------------------------
------------------------------------------------------------
------------------------------------------------------------
------------------------------------------------------------
------------------------------------------------------------
------------------------------------------------------------
------------------------------------------------------------
------------------------------------------------------------
------------------------------------------------------------
------------------------------------------------------------
------------------------------------------------------------
------------------------------------------------------------
------------------------------------------------------------
------------------------------------------------------------
------------------------------------------------------------
------------------------------------------------------------
------------------------------------------------------------
------------------------------------------------------------
------------------------------------------------------------
------------------------------------------------------------
------------------------------------------------------------
------------------------------------------------------------
------------------------------------------------------------
------------------------------------------------------------
------------------------------------------------------------
------------------------------------------------------------
------------------------------------------------------------
------------------------------------------------------------
------------------------------------------------------------
------------------------------------------------------------
------------------------------------------------------------
------------------------------------------------------------
---------------------------MGSNNTGN-------------------------
------------------------------------------------------------
NNHGNNNTGNG-------------------------------------------------
----------------------------------------------NIGSNNNGNSNQGN
NNQGSDNVGSNNVGNGNIGSNNK-----GNNLIGDNLRNPVVVIHDININNDALITADTI
KSMITSITDIYGHSLDPTSLKYALVSAFTKAQNQTASDSIPANTIEFILTKLADQSGYKV
EIAFGTRFVNGHDSGSGAVTYATAQLLFNGKTSQHELPGTGGGESGEKPSDHVTEPGDTT
NQPRPGEHKVGNPSNSDKNRVDTNAHSGNKTINGN---ARNGNARRQLPQTGDEQATSLS
I----WGLLLAGFSLLLGGLKKRKRPDD--
>N87_FJHCJHLA_02332
MAFINLKRNKNVKETNFKMYKDGKHWVFASMFVLALGLGSAQVSQTQRVLADDSVATSSQ
VAAPNTKDATASAASQSTGSTASSAAESSAATPSQPTATTPTSAASVAASSEAPSTVDPE
LVKSVSAELATVSSYVAIADSYASRAAGNTNASAAATKATQAYNSALDAQKLVNHYATLA
SMYAEQKNSAAASTATTNAKSAALLIDSYAGLASTAAHDAAVAAMPSILAAQSSAAAATA
LVADRARGQASAATQKVTSAYTATQYAADNNDVKAAYFAASSAAVSASQAATAAAQAAAS
AAAQYQAASSAAASGNFDAVVAGDAILAQFKTQADTADVQAIAQYNAASSSAEVANSLAI
ADFRAKTTSSASLAASVADSAVSLASSTASAAKTVQAASYAGQSTSLANQASSAAAVASS
NAAIKPASVQVANSLAGVNGTVAAAALSYAVAAQKAASLAAHFNKDISGTQSAEKSDTPE
ATLSLVTSTNALTLGGTANLSTTIGNLGPNNKVQGTPTYNWYESTDGKNWQKISNSDASL
AFKPDFAGTYFFQVVASGTRSEWGVFTKTFSAASNTITILVSDPKGSYTEQAKTASNQAA
SSASLATAAGTTASQAITDMQQNADTNGQAASFLASQATSAAAVAQSAASLASSLAKAAS
DAAASAAGAESNGQYAVAASYAALASSSAIAISSAAVEVGAAAAKTKEFVNSAMLAAAAD
SSSAEQDKTAEYLTSSYAINASAAASAASQAASLASSEYAELNNAFATLDPAFTSNAQTY
LSQASQALSLAVGFAKNASSEAAKAKSAGSDFNKASLAALTANTTMSQAYQQASAATSAR
SEGIAKIFANRSKVYGDQITAATSAATTAESTANSVAAVTSSASALKNTSLAYAYASAAS
SFAQQVDLNRGSEIIAATQAVNQLNLASSAVAANDLLAASSFATAASSAAVQASTFASMA
MSNAATASSLAERVKNYSLDTTSTQGAVSSDAWVPLGIVLTPGKGVSPQNVSTTTGGQTV
TTLTASYYAGFGLGDPTWKVTWYVLVQGKWMPVADAGQYIKDVNISNIPSNSVFNHNILS
TLTFKTTDYAGSLRFQAYFQSSGFFLDNKGYSNVNQVDVYENDIHASRITIVSGDDYVLD
GQKGAYTYATDPDNATGTVTWSSSDLSVATIDSTGNLTALKTGKTTITVTITNSDGSTHS
DSKTVTIGNGLTDQTANVGTDVTLTPQTTLDSGDIKYQWYKAASADDTGSAIPNATSNSL
TLNNVELTDGAYYYLVVSYTSNKKTQTIKLGPAKLTVNSIYAT-----------------
------------------------------------------------------------
------------------------------------------------------------
--------------------WCTDKA-----------------FGMQAYSRL--------
------------------------------------------------------------
------------------------------------------------------------
------------------------------------------------------------
------------------------------------------------------------
------------------------------------------------------------
------------------------------------------------------------
------------------------------------------------------------
------------------------------------------------------------
------------------------------------------------------------
------------------------------------------------------------
------------------------------------------------------------
------------------------------------------------------------
------------------------------------------------------------
------------------------------------------------------------
------------------------------------------------------------
------------------------------------------------------------
------------------------------------------------------------
------------------------------------------------------------
------------------------------------------------------------
------------------------------------------------------------
------------------------------------------------------------
------------------------------------------------------------
------------------------------------------------------------
------------------------------------------------------------
------------------------------------------------------------
------------------------------
>DSM 20178_MLMEBBPF_02223
MAFINLKRNKNVKETNFRMYKDGKHWVFASMFVLALGLGSAQVSQTQQVLADDSVATSSQ
VAAPNTKDATASAASQSTGSTASSAAESSAATPSQPTATTPTSAASVAASSEAPSTVDPE
LVKSVSAELATVSSFAAIADSYASRAAGNTNASAAATKATQAYNSALDAQKLANHYATLA
SMYAEQKNSAAASTATTNAKSAASLIDSYAGLASTAAHDAAVAAMPSILAAQSSAAAATA
LVADRARGQASAATQKVTSAYTATQYAAGNNDVKTAYFAASSAAVSASQAATTAAQAAAS
AAAQYQAASSAAASGNFDAVVAGDAILAQFKTQADTADVQAITQYNAASSSAEVANSLAI
ADFRAKTTSSASLAASVADSAVSLASSTASAAKTVQATSYAGQSTSLANQASSAAAVASS
NAAIQPASVQVANSLAGVNGTVAAAALSYAVAAQKAASLAAQFNKDISGTQSAEKSDTPE
ATLSLVTSTNALTLGGTANLSTTIGNLGPNNKVQGTPTYNWYESTDGKNWQKISNSDASL
AFKPDFAGTYFFQVVASGTRSEWGVFTKTFSAASNTITILVSDPKGSYTEQAKTASNQAA
SSASLATAAGTTASQAITDMQQNADTNGQAASFLASQATSAAAVAQSAASLASSLAKAAS
DAAASAAGAESNGQYAVAASYAALASSSAIAISSAAVEVDAAAAKTKEFVNSAMLAAAAD
SSSAEQDKTAEYLTSSYAINASAAASAASQAASLASSEYAELNNAFATLDPAFTSNAQTY
LSQASQALSLAVGFAKNASIEAAKAKSAGSDFNKASLAALTANTTMSQAYQQVSAATSAR
SEGIAKIFANRSKVYGDQITAATSAATTAESTANSVAAVTSSASALKNTSLAYAYASAAS
SFAQQVDLNRGSEIIAATQAVNQLNLASSAVAANDLLAASSFATAASSAAVQASTFASMA
MSNAATASSLAERVKNYSLDTTSTQGAVSSDAWVPLGIVLTPGKGVSPQNVSTTTGGQTV
TTLTASYYAGFGLGDPTWKVTWYVLVQGKWMPVADAGQYIKDVNISNIPSNSVFNHNVLS
TLTFKTTDYAGSLRFQAYFQSSGFFLDNKGYSNVNQVDVYENDIHASRITIVSGDDYVLD
GQKGAYTYATDPDNATGTVTWSSSDLSVATIDSTGNLTALKTGKTTITVTITNSDGSTHS
DSKTITIGNGLTDQTANVGTDVTLTPQTTLDSGDIKYQWYKANSANNSGSAISGATSNSL
TLNNVELTDGAYYYLVVSYTSNKKTQTIKLGPAKLTVNSIYATAASSAAAAASSSAQEAT
DFANVASSYAEVANSYASNSSLQSTAASYAASAAAVALLASSEANSYATLASSAAALASS
AEVAGSTATASSAAATALLAASNAAVAKKSAIDAAATAEEYAKRATAEYAKIASESATDA
ETAAKNASIAAAEAASAAASWPDDAAISSAAQSASAAASLAESYAAQASSAAVVATSASI
EGNNSAASSAAVEAFNAASSAASAAAVASAENSTAQTAAAANTAANNHGSGNTGSNNSGD
DNTGNGNTGSNNTGDNNTGNSNSGNNNTGDDNTGNGNKGSNNSGDNNSGNSNSGLNNTGD
DNTGNSNSGNNNSGDKNTGNS---------------------------------------
--------------------------NAGSNNSGNNNTGDDNTGNGNKGSDNTGDNNTGN
GNKGSNNSGDNNTGNSNSGNNNSGDKNTGDNNAGSNNSGNNNTGDNNTGNSNSGSNNSGN
NNSGDSNTGNGNSGSGNTGDNNTGNGNKGSNNTGDNNSGNSNSGSNNAGDNNTGNSNSGN
NNSGDKNTGNSNAGSNNSGNSNTGDDNTGNGNKGSNNTGDSNTGNSNSGSNNIGDKNTGN
SNTGSNNTGDNNTGNSNSGSNNTGDNNTGNNNSGSNNSGDRNTGDSNTGSSNSGNNNTGD
DNTGNSNAGSNNNGDKNTGNSNTGSNNTGDNNTGNSNSGNNNTGDDNTGNGNKGSNNTGD
NNTGNDNTGSNNSGNNNTGDDNTGNSNAGSNNSGNNNT----------GDDNTGNGNKGS
NNTGDGNTGNSNSGSNNTGDNNSGNS-------------------------NSGNNNTGN
DNTGNGNKGSNNSGDNNSGNSNSGSNNTGDNNTGNSNSGNNNTGDDNTGNGNKGSNNSGD
NNTGNSNSGSNNTGDNNTGN-----SNSGNNNTGNSNSGSNNTGDNNTGNSNAGSNNTGD
NNTGNSNSGSNNTGDNNT----------GDGNTGNSNTGSNNSGDNNTGNSNSGSNNTGD
NNTGNSNS---------------GSNNTGDDNTGNGNTGSNNSGNSNSGNNNAGSNNSGN
NNTGDG----------NSGNGNQGSNNTGDSNTGDSNTGNGNKGSNNTGDSNTGNSNAGS
NNTGNNNAGSNNSGNNNTGDNNTGNSNSGSNNSGDRNTGNSNTGSNNSGDNNTGNNNSGL
NNSGDGNTGNDNSGSNNIGDNNNGNGNKGSSNSGDQNTGNNNSGSSNFGDGNTGNNNAGS
NNIGDNNSGNSNVGSNNSGDNNTGNGNVGSNNTGDNNTGNNNSGNNNSGDKNTGNSNAGF
NNAGDNNTGNGNTGS-----NNSGDNNTGNNNSGSNNSGDENTGNNNMGSNNSGDDNTGN
SNTGSNNAGDNNTGNSNAGSKNSGNNNTGNSNLGSNNFGDNNIGNGNTGSNNSGDDNSGN
SNTGSNNSGDNNTGNGNAGSNNSGNNNTGNGNTGSN---------NTGDNN---------
----------------------------TGDNNTGNSNSGSNNSGD-------DNSGNS-
----NTGLNNSGDNNTG-----------NGNVGSNNSGNNNIGDSNTGNSN--------A
GSNNFGDQNIGN-SNVGSNNTGNNNHGNNNTGNGNIGSNNNGNSNQGNNNQGSDNVGSNN
VGNGNIGSNNKGNNLIAVG--PVKLTDEII
>B900021_DEFAGINI_01305
MAFINLKRNKNVKETNFRMYKDGKHWVFASMFVLALGLGSAQVSQTQQVLADDSVATSSQ
VAAPNTKDATASAASQSTGSTASSAAESSAATPSQPTATTPTSAASVAASSEAPSTVDPE
LVKSVSAELATVSSFAAIADSYASRAAGNTNASAAATKATQAYNSALDAQKLANHYATLA
SMYAEQKNSAAASTATTNAKSAASLIDSYAGLASTAAHDAAVAAMPSILAAQSSAAAATA
LVADRARGQASAATQKVTSAYTATQYAAGNNDVKTAYFAASSAAVSASQAATTAAQAAAS
AAAQYQAASSAAASGNFDAVVAGDAILAQFKTQADTADVQAITQYNAASSSAEVANSLAI
ADFRAKTTSSASLAASVADSAVSLASSTASAAKTVQATSYAGQSTSLANQASSAAAVASS
NAAIQPASVQVANSLAGVNGTVAAAALSYAVAAQKAASLAAQFNKDISGTQSAEKSDTPE
ATLSLVTSTNALTLGGTANLSTTIGNLGPNNKVQGTPTYNWYESTDGKNWQKISNSDASL
AFKPDFAGTYFFQVVASGTRSEWGVFTKAFSAASNTITILVSDPKGSYTEQAKTASNQAA
SSASLATAAGTTASQAITDMQQNADTNGQAASFLASQATSAAAVAQSAASLASSLAKAAS
DAAASAAGAESNGQYAVAASYAALASSSAIAISSAAVEVDAAAAKTKEFVNSAMLAAAAD
SSSAEQDKTAEYLTSSYAINASAAASAASQAASLASSEYAELNNAFATLDPAFTSNAQTY
LSQASQALSLAVGFAKNASSEAAKAKSAGSDFNKASLAALTANTTMSQAYQQVSAATSAR
SEGIAKIFANRSKVYGDQITAATSAATTAESTANSVAAVTSSASALKNTSLAYAYASAAS
SFAQQVDLNRGSEIIAATQAVNQLNLASSAVAANDLLAASSFATAASSAAVQASTFASMA
MSNAATASSLAERVKNYSLDTTSTQGAVSSDAWVPLGIVLTPGKGVSPQNVSTTTGGQTV
TTLTASYYAGFGLGDPTWKVTWYVLVQGKWMPVADAGQYIKDVNISNIPSNSVFNHNVLS
TLTFKTTDYAGSLRFQAYFQSSGFFLDNKGYSNVNQVDVYENDIHASRITIVSGDDYVLD
GQKGAYTYATDPDNATGTVTWSSSDLSVATIDSTGNLTALKTGKTTITVTITNSDGSTHS
DSKTITIGNGLTDQTANVGTDVTLTPQTTLDSGDIKYQWYKANSANNSGSAISGATSNSL
TLNNVELTDGAYYYLVVSYTSNKKPRQLSL------------------------------
------------------------------------------------------------
------------------------------------------------------------
------------------------------------------------------------
------------------------------------------------------------
------------------------------------------------------------
------------------------------------------------------------
------------------------------------------------------------
------------------------------------------------------------
------------------------------------------------------------
------------------------------------------------------------
------------------------------------------------------------
------------------------------------------------------------
------------------------------------------------------------
------------------------------------------------------------
------------------------------------------------------------
------------------------------------------------------------
------------------------------------------------------------
------------------------------------------------------------
------------------------------------------------------------
------------------------------------------------------------
------------------------------------------------------------
------------------------------------------------------------
------------------------------------------------------------
------------------------------------------------------------
------------------------------------------------------------
------------------------------------------------------------
------------------------------------------------------------
-------------------------------------------------------VRQN-
------------------------------
