# Supplementary material for: Large-Scale Phylogenomics of the Lactobacillus casei Group Highlights Taxonomic Inconsistencies and Reveals Novel Clade-Associated Features
Source: mSystems. 2017 Aug 22;2(4):e00061-17. doi: 10.1128/mSystems.00061-17 (PMC5566788; doi:10.1128/mSystems.00061-17)
Supplement: TEXT S2 [file sys004172127s9.txt]

>AMBR2_HBOLNDKK_01613
MSRLNPQRQKRLFETNSKSRFRMYKAGKQWLVAGIATLSGLFGMGAVASSPVHASTTNTA
GVGKEAGKQDVLATQNQATIPASSNTTSQSTSESTSTSTSESVSASQSVSASDSKSTSDS
SKNSQSTSTSSSISAASASVSESISKSESAAKSGSTTESQSNKTTQSESQKKSESTSNQP
ASKETSVSVSESTSTSTNPSKQASTSSSESTTGKQSTSTSESQSLSASQSTSLSISEQSL
SDLAAKTGELATTDINKLTAMMAQAKTAAADSEFTITDQKDFKSGESAAESDLKSIISNI
NLKGLGI-LNIGNVRGAVNQLAALIDAYIKNPKLYTNTTITDNKTGTNAYDPIWKPDNRN
NSSRWPGANSITDLSGTGYFYAVNSSLPSFNAGYVTYLRSYAQGILDDLAAVKNQSTNPD
AANSLINNTTYRSGDLSGSSLGGVISNGLSFIWNSFWNNYNVPKVLQVYTDSSVAASNVN
TTVGYLNNLVGLVAPYIINGIAHQALSDIRSIGNAKMGADGKVDYAPDNFTDAVSLNGNI
QTFLKMVGLDGVIQSSLMQRIYDSIKTVAQQAIMNNWATGEYKALQNLMNNGIYDDGSNT
YKATGYDVNNPAAVTNSNQANLSDTTQAAAYAWAMKVFTPLLQKAASDAWSGSPADNIDE
LIDSLNVSDADKALLKTDNAQNTASGLKNYARSAEGAREMIQQIYSKEYQAVAKALYDFR
TDPTYTDAQLAQRQKDADLNFEPVGDPALNGGGGTATTLEANDYTRTYQFLRDAMYQGQA
NADIKSHSQKDGNVDPLKPDPTEFTAQKSILSSTLTPLVDDLTNFARPYYSYAYQVEAIR
ANNAFAAGLAKAHEEIAKNPAMPVQDAGDAGKITVDGQDYSAKDDTTASIYTTVASAINK
DAPAAGQAFTDGYQSILTEVTVTLQAKSGETGFPDAKTYTVWAPTDQLTNIGAPTVKGWI
PDPVNAASTFTGKTGQITFTYHKGASIDNISITNPTDSRQYNGELLNYPDIDPTITITWN
DGTNTTTQSLKFSSISGFAGDMHAYFNFAYTGDEGKWTVQLNQNGADAVLSWIKNQLKYD
GTSFEVPDSALDLLPQKFTYSITKQVAVTSKKNVNYIIGDDLPTAKDLYDYVVVNGVKYD
ASQVKWNADGSKGTIDGVGTITLNWNKSKDDLQTAGTYTDAADLQLTLQDGTVAKDAVNV
ISSSAKHDVTVNNNRTVVYVIGGDKPTAKEAMNGSGAYIEVDGTKYTTDDIKWSSDGNTG
TITTKDGKTITVTLAWAKGAEDAIETAGLHSNAANVEVTLSDKYTAAGALNVYSTTNAST
DAQVDSKKNIGYTIGHDLPTAKDAFDAVVVNGVVYTADQVTWNNDGTGTIDGVGTFTIDW
SDDAQKTLQSEGMHKNAGTLVFTRQSDKKQFTDSFNVYSAPDYSKQSESASESTSMSDSE
RTSTSASASTSTSTSASLSASESATESNSISQSTSKIQSESVSASDSKKQSESAQSSQST
SESTSVSMSESSRAATSNSASTSTSMSASTSTKESTTESTSKDVSESDSASHSTSMSTST
SSSESSRASQSESASLSGSVSASESASTSDKDSTSASTSESQYESTSSIASGSDRKSAST
SASVSTSASASGSTSESDVKSESNSASESLSASESDSRNGNNSGASISQSASTSASTSVS
VSTSESTRSSESVSKSDSQRDATSKSADNSKTASESGSVSASTSASKSLSERRDESKSAS
TSTSLSASTSTRESDSASASISGSTSKSQSESVSTSDSSVKSESMSTSYSESTSKSKSEI
KSNSDSASNSASQSASTSTKASTSELQSSWTSNSKQNSTSISASYSEEQSTSDNKNASVS
ESNSTSISESEQASTSASASTSTSKSKADSTSESTSRSKEGSGSTNKDTSASTSASLSTS
TSDSASTSASDHASASTSLSVSESSSASQSASASKRDSQSTSTSASTQTSQSASTSNSDR
DSTSASANDSTSASKSESTSQSDRASKSDSASDSTSTSESKGAGSESTASQSTSVSTSTS
DSASTSDSESKKASNSASISESKQASTSTSTSTSKSDSTSTSKRESTSASTSAADSTSTR
HSESNSVSTSQSDSASKSTSESKQASTSQSDSTSTSYSESTSKSKSEIHSSSDSASKSAS
QSASTSTKASTSESQSSSTSDSEQNSTSASASTSEKQSTSDNKNASVSESNSTSTSESEQ
ASTSASASTSTSKSKADSTSESTSRSKEGSGSTSKDTSESTSASLSTSTSDSASTSASDH
ASTSTSLSVSESTSASQSASTSKHDSQSASISESARTSQSASTSNSDRDSTSTSANDSTS
ASKSESTNQSDRASKSDSASDSTSTSESKGAGSESTASQSTSVSTSTSQSASTSDSEENK
NSKSTSTSESKQASMSASTSTSKSDSTSTSKRESTSASASEADSTSTRHSESNSVSTSQS
DSASKSTSESKQTSKHQSESTSSSYSDSTSKSQSAIHSNSDSASKSASQSASTSTKASTS
ESQSSSTSHSEQNSASASTSTSEKQSTSDNNNASVSESNSTSTSESEQASTSASASTSTS
KSKSQSTSESTSRSKEGSGSTSKDTSESTSASLSTSTSDSASTSASDHASASTSMSISES
TSASNSASASKHDSQSASTSESARTSQSASTSDSDRNSASTSANESTSASKSASTSQSDR
ASKSDSASDSTSTSESKGAGSESTASQSTSVSTSTSQSASTSDSEADKNSKSTSTSESKQ
ASESVSTSESKSDSTSTSKRESTSASTSESDSTSTRHSESNSVSTSQSDSTSKSYSESKR
TSTSQSDSTSTSYSESTSKSKSEIHSSSDSASQSASQSASTSTKASTSESQSSSTSNSEQ
NSASASTSTSEKQSTSDDNNASVSESNSTSTSESEQASTSTSASTSTSKSQSQSTSESTS
RSKEGSGSTSKDTSESTSASLSTSTSDSASTSASDHASASTSMSNSESTSASNSASASKH
DSQSASTSESARTSQSASTSDSDRNSASTSTNDSTSASKSASTSQSDRASKSDSASDSTS
TSESKGAGSESTASQSTSVSTSTSQSASTSDSEENKNSKSTSTSESKQASTSASTSTSKS
NSTSSSKHESTSASTSESDSMSTRHSESNSVSTSQSDSASKSNSESKQTSTSQSDSTSTS
HSDSTSKSKSGTQSSSDSASKSASQSASTSTSQSTSESQSTSKQTSENGSASDSTSESTS
TSASEHASESVSASTSASKSTTGAASASTSASNSTSKSISNSQSESASHSNQNSESISKE
RSQSASASLSDSSSKSASTSTSDQASTSGSMSASTSSSESQSASESSKDSKAASTSASER
DSRSASTSDSERNSASVSASDSTNASKSASTSQSDRASKSDSASDSTSTSESKGAGSEST
ASQSTSVSTSTSQSASTSDSEENKNSKSTSTSESKQASASASTSESKSDSKSTSNRESTS
ASVSEADSTSTRHSESNSVSTSQSDSTSKSYSESKQTSTSQSDSTSTSYSESTSQSQASE
SKSESVSGSQSESTSTSKSANQSSSESASKSASQSASTSTKASTSESQSSSTSNSEQNST
STSASASEERSTSDNKNVSVSESNSTSTSESEQASTSASVSASTSKSQSQSTSESTSRSK
EGSGSTSKDTSESISASLSTSTSDSASTSASDHASTSTSLSISGSTSTSQSASASKHDSQ
SASTSESARTSQSASTSDSERNSASASANDSTSASKSDSTSQSDRASQSDSASTSASKST
SRSMESGSNASASESTSTSASQSTSTSTSESKQASTSTSKSVSEQNSESVSTSTSKSDST
STSKRESTSASTSESDSTSTRHSESNSVSTSQSDSTSKSYSESNQTSTSQSDSTSTSYSE
STSKSKSEIHSSSDSASKSDNQSASTSTSQSASESQSTSNSDSKQNSVSASTSASEKQSS
SDDDNASVSESNSTSTSESEQASTSASASASTSKSQSQSTSESTSRSKEGSGSTSKDTSE
STSASLSTSTSDSASTSASDHASASTSMSVSESTSASNSASASKHDSQSASTSESARTSH
SASTSDSERNSASASANNSTSASKSASTSQSDRASKSDSASDSTSTSESKGAGSESTASQ
STSVSTSTSQSASTSDSEENKNSKSTSTSESKQASTSASTSTSKSDSTSTSKRESTSAST
SESDSTSTRHSESNSVSTSQSDSTSKSYSESKQTSTSQSGSTSTSHSESTSKSKSEIHSS
SDSASKSNNQSTSTSTSQSISESKSSWNSSSKQNSVSASNSASEEQSTSDNQSASVSESN
STSTSESEQ----ASTSASASTSMSKSQSDSTSESTSRSKEGSGSTSKDTSESTSASLST
STSDSASTSASDHASASTSMSISESTSASNSASASKHDSQSASTSESARTSHSASTSDSE
RNSASVSASDSTNASKSASTSQSDRASKSDSASDSTSTSESKGAGSESTASQSTSVSTST
SQSASTSDSEENKNSKSTSTSESKQASTSASTSTSKSDSTSTSKRESTSASASESDSTST
RHSESNSVSTSQSDSTSKSYSESNQTSTSQSGSTSTSHSESTSKSKSEIHSSSDSASKSA
SQSTSTSTSQSKSESQSTSKHKSDNGSASDSVSESISTSASAHTSESVSASTSASKSTTG
AASASTSASDSTSKSISNSRSESTSRSNQSSESISKERSQSASASLSDSSSKSASTSTSD
HASTSGSFSTSTSTSESQSASESSQDSKAASTSASERDSQSASTSDSERNSASTSTNDST
SASKSASTSQSDRASKSDSASDSTSTSESKGAGSESTASQSTSVSTSTSQSASTSDSEEN
KNSKSTSTSESEQASTSASTSTSKSDSTSTSKRESTSASASESDSTSTRHSESNSVSTSH
SDSTSKSHSESKQTSTSQSDSTSKSQSESTSQSQASESKSESVSGSQSESTSKSKSATQS
SSESASKSTSQSVSTSTSQSMSESQSASNSHSKQNSVSTSTSTSEKQSTSNNASASVSES
NSTSTSESEQASTSASASASTSKSQSQSTSESTSRSKEGSGSTSKDTSESTSASLSTSTS
DSASTSASDHASASTSMSHSESTSVSNSASDSKHDSQSASTSESARTSQSASTSDSERNS
DSASAKDSTSTSKSDSTSRSDQASKSDSASTSASKSTSRSMESGSDSSQSESTSTSASQS
TSTSTSESKQASTSASKSESKQNSESVSTSTSKSDSTSTSKRESTSASVSESDSTSTHHS
ESNSVSTSRSDSTSKSYSESNRTSTSQSGSTSTSHSESTSKSKSEIHSSSDSASKSGSQS
TSTSTSQSKSESQSTSKHKSENGSASDSTSESISTSASAHASESVSASTSASKSTTGAAS
VSTSASDSTSKSVSMSQSESTSRSNQGSESISKERSQSASASLSDSSSKSASTSTSDHAS
TSGSLSTSTSTSESQSASESSQDSKAASTSASERDSQSASISDSERQSASVSASDSTNTS
KSASTSQSDRASKSDSASDSASISESKGAGSESNASQSTSVSTSTSQSASTSDSEADKHS
KSDSTSESKQNSESASTSASKSDSTSTSKRESTSASASESDSTSTRHSESNSVSTSHSDS
TSKSYSESKRTSTSQSDSISKSQSESTSQSQSSESKSESVSGSRSESISKSKSATQSSSE
SASKSDSGSVSTSTSHSISESQSVSKSESQHESQSNSASKSKSSSGSSITSESMSASTSA
SISDSDRASTSVSVSVSTSQSASTSASEST------PNSTSKDASASTSASASTSGSAST
SLSESNSASKSVS---TSQSESTSASSSASASDKDSTSTSTSESQQASQSGSTSVSDRQS
ASA------------------------SASDSASISTSKSMASGSDSSQSESTSTSASQS
ASTSTSESKRASESDSNSESKRGSESESASTSRSDSTSTSHEESKSASTSTSRSESKRNS
GSESVSASKSDSTSTSTSESASTSTSSSKSQSTSESKRQSASDSTHESQSASMSGSTSQS
LSTSKSASVSESKQQSESQDHHDSDSASTSTSTSESEHNSESKSSHDSNSNSASQSTSES
QSASNSTSTSESANGSASTSASESRHNSDSASTSVSISVSTSTSTSQSEKTSKSDSSSQS
QSQSASQSISESKRASTSTSDQGSKTESESTSASTSTSQSTSTSTSESISASISVSQSSK
QSTSDSSNPSQSASASESTSTSESQRTSASTSASTSESMSASTSTSGSTSFSESVSTSES
QHGSASASASDSTSVSTSDSASASNSAEKSTSTSESKEASASTSASLSISSSTSTSTTES
TSASASTSTSESEHASASASASQSTTKSASTSTSESRHASQSSSDSASTSTSTSESVSTS
TSRSESKDDSASVSASTSASTSQSDQSSLSHSDSTSESISTSTSKSKSASTSASASVSNS
DSTSRSQYESTHQSESESTSRSQQASTSTSMSQSLSTSGSASASTSKRQSESGQASISTS
ASTSASTSASDQASQSDSSKNSTSTSVSTSTSESQHASASTSTSESGRHSTSASVSGSES
DSQSTSTSESASASQSSSEAGSKTGAASASASQSESQSTSTSTSLSGSASISISTSQSES
TSNSGSTDPEKSTSASTSTSTSASKRTSESVSASTSKSTSTSQSTSESTSFSTSGSISES
QRDATSASASVSTSDSASTSASQSAEDSASVSMSDSQQASASTSAS---DSTVKSASTST
SESRQASQSSSDSASTSTIKSESASTSDSQSGSAMTSASVSASTSASTSESAQNAASTSA
SESLSQSTSESTSTSASESLSVSASTNASTSESSYTSTSTSASTSASESTSASASTSDQI
ASQSSASQSASLSKQASASTSTSDSKRASTSASISESQRDSQSESSHESSSVSTSTSTSE
STSASASTSISASARDAESISASDSTSTSASESTSASASASTSAAHDQSTTESESTSASE
SSSRSASESTSSSKEASTSTSTSKSESASSLPNPSKSTSASVSTSTSESQEHSASTSASE
SAENSATASASASTSYSESASTSESQAASTSTSASVSTSGSTSASDSRSKSASNSTTGSE
SQRTSASVSASASTSTSQSDSTKESTSASQSTSNSKSAHDSKSTSASESDSHSASQSTSY
SISESVSTSTSESQQTSTSASTSSSTSQSASISTSISTAPASRSASASESVSASQSASES
SSTSAEQSVSASVSESESHRQLPSTSGSTSASTSTSESVSASESQSTSASNSSASASASA
SNSGTSTSNSSSASGSESMSSSANASTSGSLSTSGSMSTSVSGAYNPSMHKQLPQTSDDA
GSSSVASIGMLLLTLTALMALKKKKRHDGAR
>GCA_000260435_BCFDNKMD_02308
--------------MNSPLRIK--------------------------------------
------------------------------------------------------------
------------------------------------------------------------
------------------------------------------------------------
---------------------------------------KDFKSGESAAESDLKSIISNI
NLKGLGI-LNIGNVRGAVNQLAALIDAYIKNPKLYTNTTITDNKTGTNAYDPIWKPDNRN
NSSRWPGANSITDLSGTGYFYAVNSSLPSFNAGYVTYLRSYAQGILDDLSAVKNQSTNPD
AANSLINNTTYRSGDLSGSSLGGVISNGLSFIWNSFWNNYNVPKVLQVYTDSSVAASNVN
TTVGYLNNLVGLVAPYIINGIAHQALSDIRSIGNAKMGADGKVDYAPDNFTDAVSLNGNI
QTFLKMVGLDGVIQSSLMQRIYDSIKTVAQQAIMNNWATGEYKALQNLMNNGIYDDGSNT
YKATGYDVNNPAAVTNSNQANLSDTTQAAAYAWAMKVFTPLLQKAASDAWSGSPADNIDE
LIDSLNVSDADKALLKTDNAQNTASGLKNYARSAEGAREMIQQIYSKEYQAVAKALYDFR
TDPTYTDAQLAQRQKDADLNFEPVGDPALNGGGGTATTLEANDYTRTYQFLRDAMYQGQA
NADIQSHSQKDGNVDPTKPTPTEFTAQKSILSSTLTPLVDDLTNFARPYYSYAYQVEAIR
ANNAFAAGLAKAHEEIAANPAMPVPDASDAGKITVDGQDYSAKDDTTASIYTTVASAINK
DAPAAGQAFTDGYQSILTEVTVTLQAKSGETGFPDAKTYTVWAPTDQLTNIGAPAVKGWI
PEPVNAANTFTGKTGQITFTYHKGASIDNISITNPTDSRQYNGELLNYPDIDPTITITWN
DGTNTTTQSLKFSSISGFAGDMHAYFNFAYTGDEGKWTVQLNQNGADAVLSWIKNQLKYD
GTSFEVPDSALDLLPQKFTYSITKQVAVTSKKNVNYIIGDDLPTAKDLYDYIVVNGVKYD
ASQVKWNADGSKGTIDGVGTITLNWNKSKDDLQTAGTYTDAADLQLTLQDGTVAKDAVNV
ISSSAKHDVTVNNNRTVVYVIGGDKPTAKEAMNGSGAYIEVDGTKYTTDDIKWSSDGNTG
TITTKDGKTITVTLAWAKGAEDAIETAGLHSNAANVEVTLSDKYTAAGALNVYSTTNAST
DAQVDSKKNIGYTIGHDLPTAKDAFDAVVVNGVVYTADQVTWNNDGTGTIDGVGTFTIDW
SDDAQKTLQSEGMHKNAGTLVFTRQSDKKQFTDSFNVYSAPDYSKQSESASESTSMSDSE
RTSTSASASTSTSTSASLSASESATESNSISQSTSKIQSESVSASDSKKQSESAQSSQST
SESTSVSMSESSRAATSNSASTSTSLSASTSAKESTTKSTSKDVSESDSASHSTSMSTSK
SSSESNRASQSESASLSGSVSASESASTSDKDSTSASTSESQYESTSSIASGSDRKSAST
SASVSISASASGSTSESDVKSDSNSVSESLSASESDSRNGNNSGASISQSASTSASTSVS
VSTSESTRSSESVSTSDSQRDATSNSADKSKTASESGSVSASTSASKSLSERRDESKSAS
TSTSLSASTSTRESNSASASISDSTSKSQSESVSTSDSSVKSESMSTSYSESTSKSKSEI
KSNSDSASNSASQSASTSTKASTSESQSSWTSNSKQNSTSISASYSEEQSTSDNKKASVS
ESNSTSISESEQASTSASASTSTSKSKADSTSESTSRSKEGSGSTNKDTSASTSASLSTS
TSDSASTSASDHASASTSLSVSESTSASQSASDSKRDSKSTSTSASTQTSQSASTSNSDR
DSTSASANDSTSASKSESTSQSDRASKSDSASDSTSTSESKGAGSESTASQSTSVSTSTS
DSASTSDSESKKASNSASISESKQASTSSSTSTSKSDSTSISKRESTSASTSTADSTSAR
QSESNSVSTSQSDSASKSTSDSK-------------------------------------
------------------------------------------------------------
------------------------------------------------------------
------------------------------------------------------------
------------------------------------------------------------
------------------------------------------------------------
------------------------------------------------------------
------------------------------------------------------------
------------------------------------------------------------
------------------------------------------------------------
------------------------------------------------------------
------------------------------------------------------------
------------------------------------------------------------
------------------------------------------------------------
------------------------------------------------------------
------------------------------------------------------------
------------------------------------------------------------
------------------------------------------------------------
------------------------------------------------------------
------------------------------------------------------------
------------------------------------------------------------
------------------------------------------------------------
------------------------------------------------------------
------------------------------------------------------------
------------------------------------------------------------
------------------------------------------------------------
------------------------------------------------------------
------------------------------------------------------------
------------------------------------------------------------
--------------------------------------------RTSTSQSDSTSTSYSE
STSKSKSEIHSSSDSASKSGNQSASTSTSQSASESQSTSNGDSKQNSVSASTSASEKQSS
SDDDNASVSESNSTSTSESEQASTSASASASTSKSQSQSTSESTSRSKEGSGSTSKDTSE
STLASLSTSTSDSASTSASDHASASTSMSVSESASASNSASASKHDSQSASTSASSQTSQ
SVSTSDSERNSASASANDSTSASKSASTSQSDRASKSDSASDSTSTSESKGAGSESTASQ
STSVSTSTSQSASTSDSEENKNSKSTSTSESKQASTSASTSTSQSDSTSTSKRESASAST
SESDSTSTRHSESNSVSTSQSDSTSKSYSESKQTSTSQSGSTSTSHSESTSKSKSEIHSS
SDSASKSDNQSTSTSTSQSISESKSSWNSSSKQNSVSASNSASEEQSTSDNQSASVSESN
STSTSESEQ----ASTSASASTSMSKSQSDSTSESTSRSKEGSGSTSKDTSESTSASLST
STSDSASTSASDHASASTSMSISESTSASNSASASKHDSQSASTSESARTSHSASTSDSE
RNSASVSASDSTNASKSASTSQSDRASKSDSASDSTSTSESKGAGSESTASQSTSVSTST
SQSASTSDSEENKNSKSTSTSESKQASTSASTSTSKSDSTSTSKRESTSASVSESDSTST
RHSESNSVSTSQSDSTSKSYSESNQTSTSQSGSTSTSHSESTSKSKSEIHSSSDSASKSA
SQSTSTSTSQSKSESQSTSKHKSDNGSASDSVSESISTSASAHTSESVSASTSASKSTTG
AASASTSASDSTSKSISNSRSESTSRSNQSSESISKERSQSASASLSDSSSKSASTSASD
HASTSGSLSTSTSTSESRSASESSQDSKAASTSASERDSQSASISDSERNSASVSASDST
NASKSASTSQSDRASKSDSASDSASISESKGAGSESTASQSTSVSTSTSQSASTSDSEEN
KNSKSTSTSESKQASTSASTSTSKSDSTSTSKRESTSASASESDSTSTHHSESNSVSTSH
SDSTSKSYSESKRTSTSQSDSTSKSQSESTSQSQASESKSESVSGSQSESTSKSKSATQS
SSESASKSTSQSVSTSTSQSMSESQSASNSHSKQNSVSTSTSTSEKQSTSNNASASVSES
NSTSTSESEQASTSASASASTSKSQSQSTSESTSRSKEGSGSTSKDTSESTSASLSTSTS
DSASTSASDHTSASTSMSHSESTSASNSASASKHDSQSASTSESARTSQSASTSDSERNS
ASASAKDSTSTSKSDSTSRSDQASKSDSASTSASKSTSRSMESGSDSSQSESTSTSASQS
TSTSTSESKQASTSSSKSESKQNSESVSTSTSKSDSTSTSKRESTSASVSESDSTSTRHS
ESNSVSTSRSDSTSKSYSESNRTSTSQSGSTSTSHSESTSKSKSEIHSSSDSASKSGSQS
VSTSASQSKSESQSTSKHKSENGSASDSTSESISTSASAHASESVSASTSASKSTTGAAS
ASTSASDSTSKSVSMSQSESTSRSNQGSESISKERSQSASASLSDSSSKSASTSTSDHAS
TSGSMSTSTSTSESQSASESSQDSKAASTSASERDSQSASISDSERQSASVSASDSTNTS
KSASTSQSDRASKSDSASDSASISESKGAGSESTASQSTSVSTSTSQSASTSDSEADKHS
RSDSTSESKQNSESASTSTSKSDSRSTSQRESTSASASESDSTSTRHSESNSVSTSHSDS
TSKSYSESKQTSTSQSDSTSKSQSESTSQSQSSESKSESVSGSRSESVSKSKSATQSSSE
SASKSDSGSISTSASHSISESQSVSKSESQHESQSNSASKSKSNSGSSIASESMSASTSA
SISDSDRASTSVSVSVSTSQSASTSASEST------PNSTSKDASASTSASASTSGSAST
SLSESNSASKSVS---TSQSESTSASSSASASDKDSTSTSTSESQQASQSGSTSVSDRQS
ASASASDSKSTSSSTSTSESVRASKSDSASDSASISTSKSMASGSDSSQSESTSSSASQS
ASTSTSESKHASESDSKSESKRGSESASASTSRSDSTSTSHEESKSASTSTSRSESKRNS
GSESVSASKSDSTSTSTSESASTSTSSSKSQSTSESKRQSASDSTHESQSASMSGSTSQS
LSTSKSASVSESKQQSESQDHHDSDSASTSTSTSESEHNSESKSSHDSNSNSASQSTSES
QSASNSTSTSESANGSASTSASESRHNSDSASTSGSISVSTSTSTSQSEKTSKSDSSSQS
QSQSASQSISESKRASTSTSDQGSKTESESTSASTSTSQSTSTSASDSISASISVSQSSK
QSTSDSSNPSQSASASESTSTSESQRTSASTSASTSESMSASTSTSGSTSFSESVSTSES
QHGSASASASDSTSVSTSDSASASNSAEKSTSTSESKEASASTSASLSISGSTSTSTTES
TSASASTSTSESEHASASASASQSTTKSASTSTSESRHASQSSSDSASTSTSTSESVSTS
TSRSESKDDSASVSASTSASTSQSDQSSLSHSDSTSESISTSTSESKSASTSASASVSNS
DSTSRSQYESTHQSESESTSRSQQASTSTSMSQSLSTSGSASASTSKRQSESGQASISTS
ASTSASTSASDQASQSDSSKNSTSTSVSTSTSESQHASASTSTSESGRHSTSASVSGSES
DSQSTSTSESASASQSSSEAGSKTGAASASASQSESQSTSTSASLSGSASISTSTSQSES
TSNSGSTDPEKSTSASTSTSTSASKRTSESVSASTSKSTSTSQSTSESTSFSTSGSISES
QRDATSASASVSTSDSASTSASQSAEDSASVSMSDSQQASASTSAS---DSTVKSASTST
SESRQASQSSSDSASTSTIKSESASTSDSQSGSAMTSASVSASTSASTSESAQNAASASA
SESLSQSTSESTSTSASESLSVSASTNASTSESSYTSTSTSASTSASESTSASASTSDQI
ASQSSASQSASLSKQASASTSTSDSKRASTSASISESQRDSQSESSHESSSDSTSTSTSE
STSASASTSISASARDAESISASDSTSTSASESTSASASASTSAAHDQSTTESESTSASE
SSSRSASESTSSSKEASTSTSTSKSESASSLPNPSKSTSASVSTSTSESQEHSASTSASE
SAENSATASTSASTSYSESTSTSESQAASASTSASVSTSGSTSASDSRSKSASNSTTGSE
SQRTSASVSASASTSTSQSDSTKESTSASQSTSNSKSAHDSKSASASESDSHSASQSTSY
SISESVSTSTSESQQTSTSASTSSSMSQSASISASISTAPASHSASASESVSASQSASES
ISTSAEQSVSASVSESESHRQLPSTSGSTSASTSTSESVSASESQSTSASNSSASASASA
SNSGTSTSNSSSASGSESMSSSANTSTSGSLSTSGSMSTSVSGAYNPSMHKQLPQTSDDA
GSSSVASIGMLLLTLTALMALKKKKRHDGAR
>GCA_000260435_BCFDNKMD_02309
MSRLNPQRQKRLFETNSKSRFRMYKAGKQWLVAGIATLSGLFGMGAVASSPVHASTTNTA
GVGKEAGKQDVLATQNQATIPASSNTTSQSTSESTSTSTSESVSASQSVSASDSKSTSDS
SKNSQSTSTSSSISAASASVSESISKSESAAKSGSTTESQSNKTTQSESQKKSESTSNQP
ASKETSVSVSESTSTSTNPSKQASTSSSESTTGKQSTSTSESQSLSASQSTSLSISEQSL
SDLAAKTGELATTDINKLTAMMAQAKTAAADSEFTITDQKRF------------------
------------------------------------------------------------
------------------------------------------------------------
------------------------------------------------------------
------------------------------------------------------------
------------------------------------------------------------
------------------------------------------------------------
------------------------------------------------------------
------------------------------------------------------------
------------------------------------------------------------
------------------------------------------------------------
------------------------------------------------------------
------------------------------------------------------------
------------------------------------------------------------
------------------------------------------------------------
------------------------------------------------------------
------------------------------------------------------------
------------------------------------------------------------
------------------------------------------------------------
------------------------------------------------------------
------------------------------------------------------------
------------------------------------------------------------
------------------------------------------------------------
------------------------------------------------------------
------------------------------------------------------------
------------------------------------------------------------
------------------------------------------------------------
------------------------------------------------------------
------------------------------------------------------------
------------------------------------------------------------
------------------------------------------------------------
------------------------------------------------------------
------------------------------------------------------------
------------------------------------------------------------
------------------------------------------------------------
------------------------------------------------------------
------------------------------------------------------------
------------------------------------------------------------
------------------------------------------------------------
------------------------------------------------------------
------------------------------------------------------------
------------------------------------------------------------
------------------------------------------------------------
------------------------------------------------------------
------------------------------------------------------------
------------------------------------------------------------
------------------------------------------------------------
------------------------------------------------------------
------------------------------------------------------------
------------------------------------------------------------
------------------------------------------------------------
------------------------------------------------------------
------------------------------------------------------------
------------------------------------------------------------
------------------------------------------------------------
------------------------------------------------------------
------------------------------------------------------------
------------------------------------------------------------
------------------------------------------------------------
------------------------------------------------------------
------------------------------------------------------------
------------------------------------------------------------
------------------------------------------------------------
------------------------------------------------------------
------------------------------------------------------------
------------------------------------------------------------
------------------------------------------------------------
------------------------------------------------------------
------------------------------------------------------------
------------------------------------------------------------
------------------------------------------------------------
------------------------------------------------------------
------------------------------------------------------------
------------------------------------------------------------
------------------------------------------------------------
------------------------------------------------------------
------------------------------------------------------------
------------------------------------------------------------
------------------------------------------------------------
------------------------------------------------------------
------------------------------------------------------------
------------------------------------------------------------
------------------------------------------------------------
------------------------------------------------------------
------------------------------------------------------------
------------------------------------------------------------
------------------------------------------------------------
------------------------------------------------------------
------------------------------------------------------------
------------------------------------------------------------
------------------------------------------------------------
------------------------------------------------------------
------------------------------------------------------------
------------------------------------------------------------
------------------------------------------------------------
------------------------------------------------------------
------------------------------------------------------------
------------------------------------------------------------
------------------------------------------------------------
------------------------------------------------------------
------------------------------------------------------------
------------------------------------------------------------
------------------------------------------------------------
------------------------------------------------------------
------------------------------------------------------------
------------------------------------------------------------
------------------------------------------------------------
------------------------------------------------------------
------------------------------------------------------------
------------------------------------------------------------
------------------------------------------------------------
------------------------------------------------------------
------------------------------------------------------------
------------------------------------------------------------
------------------------------------------------------------
------------------------------------------------------------
------------------------------------------------------------
------------------------------------------------------------
------------------------------------------------------------
-------------------------------
>GCA_000410475_OFALPMIK_01659
------------------------------------------------------------
------------------------------------------------------------
------------------------------------------------------------
------------------------------------------------------------
------------------------------------------------------------
------------------------------------------------------------
------------------------------------------------------------
-------------------------------------------------------MSKNN
SAKQFINE-------------------------------NGKVRF---------------
-------------------RLYKSGK----------------------------------
-------------------------------KWLI-------------------------
------------------------------------------------------------
--------------------------------AGTAT-----------------------
------------------------------------------------------------
------------------------------------------------------------
------------------------------------------------------------
------------------------------------------------------------
--------------VSGLLGGM--------------------------------------
---FIMP-----------------------------------------------------
------------------------------------------------------------
------HGV---------------------------------------------------
------------------------------------------------------------
--QAASQPQIGKVI----------------------------------------------
------------------------------------------------------------
------------------------------------------------------------
------------------------------------------------------------
------------------------------------------------------------
------------------------------------------------------------
------------------------------------------------------------
------------------------------------------------------------
------------------------------------------------------------
------------------------------------------------------------
------------------------------------------------------------
------------------------------------------------------------
------------------------------------------------------------
------------------------------------------------------------
------------------------------------------------------------
------------------------------------------------------------
------------------------------------------------------------
------------------------------------------------------------
------------------------------------------------------------
------------------------------------------------------------
------------------------------------------------------------
------------------------------------------------------------
------------------------------------------------------------
------------------------------------------------------------
------------------------------------------------------------
------------------------------------------------------------
------------------------------------------------------------
------------------------------------------------------------
------------------------------------------------------------
------------------------------------------------------------
------------------------------------------------------------
------------------------------------------------------------
------------------------------------------------------------
------------------------------------------------------------
------------------------------------------------------------
------------------------------------------------------------
------------------------------------------------------------
------------------------------------------------------------
------------------------------------------------------------
------------------------------------------------------------
------------------------------------------------------------
------------------------------------------------------------
------------------------------------------------------------
------------------------------------------------------------
------------------------------------------------------------
------------------------------------------------------------
------------------------------------------------------------
------------------------------------------------------------
------------------------------------------------------------
------------------------------------------------------------
------------------------------------------------------------
------------------------------------------------------------
------------------------------------------------------------
------------------------------------------------------------
------------------------------------------------------------
------------------------------------------------------------
------------------------------------------------------------
------------------------------------------------------------
------------------------------------------------------------
------------------------------------------------------------
------------------------------------------------------------
------------------------------------------------------------
------------------------------------------------------------
------------------------------------------------------------
-----------------------------------------------DKGEVLAT-----
------------------------------------------------------------
------------------------------------------------------------
------------------------------------------------------------
------------------------------------------------------------
------------------------------------------------------------
----------------------------KGSATIPASSTQASTATSESASTTD-------
---------LNSASQSTSTSTSTATST--------------------------STSQLNS
TSQSSSTSQSTSTSGENSSSTSTNKSQ-------------------SVQVADQTEANNQT
TTVGKALAAVTNNHSLK-NAAAVTANPDSWQYKSGLSDAKNRMDADYHFFYNGIGADLQI
NVLN-----------------------------LQGPGRAVKELGQLYDYYLATNG----
TMLDANGYSQAYSFFGLSTSNTDYAAGFAAYS---------------AAYMKGIVGWLDS
VKAKANDEANVNSIIDY----------KPYDASALS---GGNFGNNVSAFFRFVSNWIFG
AGT--------------------------------------------------------F
APNVLNAYTPDASNIAASEIKSTINNAN-----------------------NIIGFIA--
------------------------------------------------------------
---------TQVINGIAHMALSDVR-----------------------------------
-----------------------------------------------SLGGA--------
DVAMNTN-PATQNPISDYVPNTLQQ-----------------------------------
------------------------------------------------------------
---AVALNGGNFNMIKLFGLSNVITSKFVN------------------------------
------------------------------------------------------------
---------LIYEGIAEVARHAIQYNFFNGVKRALQNTLNG-------------------
---------------------------------------TT-------------------
--------------------------------------------------IKIS------
------------------------------------------------------------
------------------------------------------------------------
------------------------------------------------------------
------------------------------------------------------------
------------------------------------------------------------
------------------------------------------------------------
------------------------------------------------------------
------------------------------------------------------------
------------------------------------------------------------
------------------------------------------------------------
------------------------------------------------------------
------------------------------------------------------------
-------------------------------
>GCA_000615205_BLAPKBMO_01488
------------------------------------------------------------
------------------------------------------------------------
------------------------------------------------------------
------------------------------------------------------------
------------------------------------------------------------
-MRG--------------------------------------------------------
------------------------------------------------------------
------------------------------FIWNSFWNNYNVPKVLQVYTDSSVAASNVN
TTVGYLNNLVGLVAPYIINGIAHQALSDIRSIGNAKMGADGKVDYAPDNFTDAVSLNGNI
QTFLKMVGLDGVIQSSLMQRIYDSIKTVAQQAIMNNWATGEYKALQNLMNNGIYDDGSNT
YKATGYDVNNPAAVTNSNQANLSDTTQAAAYAWAMKVFTPLLQKAASDAWSGSPADNIDE
LIDSLDVSDADKALLKTDNAQNTASGLKNYARSAEGARDMIQQIYSKEYQAVAKALYDFR
TDPTYTDAQLAQRQKDADLNFEPVGDPALNGGGGTATTLEANDYTKTYQFLRDAMYQGQA
NADIQSHSQKDGNVDPTKPTPTEFTAQKSILSSTLTPLVDDLTNFARPYYSYAYQVEAIR
ANNAFAAGLAKAHEEIAANPAMPVPDAGDAGKITVDGQDYSAKDDTTASIYTTVASAVNK
NAPAAGQAFTDGYQSILTEVTVTLQAKSGETGFPDAKTYTVWAPTNQLTNIGAPTVKGWI
PDPVNAASTYTEKTGQVAFTYHKGASIDNISITNPTDSRQYNGELLNYPDIDPTITITWN
DGTNTTTQSLKFSSISGFAGDMHAYFNFAYTGDEGKWTVQLNQNGADAVLSWIKNQLKYD
GTSFEVPDSALDLLPQQFTYSITKQVAVTSKKNVNYIIGNDLPTAKDLYDYVVVNGVKYD
ASQVKWNADGSKGTIDGVGTITLNWNKTKDDLQTAGTYTDAADLQLTLQDGTVAKDAVNV
ISSSAKHDVTVNNNRTIVYVIGGDKPTAKEAMNGSGAYIEVDGTKYTTDDIKWSSDGNTG
TITTKDGKTITVTLAWAKGAEDAIETAGLHSNAANVEVTLSDKYTAAGALNVHSTTNAST
DAQVDSKKNIGYTIGHDLPTAKDAFDAVVVNGVVYTADQVTWNNDGTGTIDGVGTFTIDW
SDDAQKTLQTEGMHKNAGTLVFTRQSDKKQFTDSFNVYSAPDYSKQSTSASESTSMSDSE
RTSTSASASTSTSTSASLSASESATESNSISQSTSKIQSESVSASDSKKQSESAQSSQST
SESTSVSMSESSRADTSNSASTSTSMSASTSAKECTTKSTSKDVSESDSASHSTSMSTST
SSSESNRASQSESASLSGSVSASESASTSDKDSISASTSESQYENTSSIASGSDRKSAST
SASVSISTSASGSTSESDVKSDSNSVSESLSASESDSRNGNNSGASISQSASTSASTSVS
VSTSESTRSSESVSTSDSQRDATSNSADKSKTASESGSVSASTSASKSLSERRDESKSAS
TSTSLSASTSTRESNSASASI---------------------------------------
------------------------------------------------------------
------------------------------------------------------------
------------------------------------------------------------
------------------------------------------------------------
------------------------------------------------------------
------------------------------------------------------------
------------------------------------------------------------
------------------------------------------------------------
------------------------------------------------------------
------------------------------------------------------------
------------------------------------------------------------
------------------------------------------------------------
------------------------------------------------------------
------------------------------------------------------------
------------------------------------------------------------
------------------------------------------------------------
------------------------------------------------------------
------------------------------------------------------------
------------------------------------------------------------
------------------------------------------------------------
------------------------------------------------------------
------------------------------------------------------------
------------------------------------------------------------
------------------------------------------------------------
------------------------------------------------------------
------------------------------------------------------------
------------------------------------------------------------
------------------------------------------------------------
------------------------------------------------------------
------------------------------------------------------------
------------------------------------------------------------
------------------------------------------------------------
------------------------------------------------------------
------------------------------------------------------------
------------------------------------------------------------
------------------------------------------------------------
------------------------------------------------------------
------------------------------------------------------------
------------------------------------------------------------
------------------------------------------------------------
------------------------------------------------------------
------------------------------------------------------------
------------------------------------------------------------
------------------------------------------------------------
------------------------------------------------------------
------------------------------------------------------------
------------------------------------------------------------
------------------------------------------------------------
------------------------------------------------------------
------------------------------------------------------------
------------------------------------------------------------
------------------------------------------------------------
------------------------------------------------------------
------------------------------------------------------------
------------------------------------------------------------
------------------------------------------------------------
-------------SDSTSK----------------------------SQSESVST-----
------------------------------------------------------------
---------SDSSVK------------SESMSTSYSESTSKSKSEIKSNSNSASNSASQS
ASTSTKASTSESQSSSTSDSEQNSTSASASASEEQSTSDNKNASVSESNSTSTSESEQAS
TSASASTSTSKSKADSTSESTSRSKEDSGSTNKDTSASTSASLSTSTSDSASTSASDHAS
TSTSLSVSESTSASQSASASKRDSQSTSTSASTQTSQSASTSDSDRDSTSTSANDSTSAS
KSESTSQSDRASKSDSASDSTSTSESKGAGSESTASQSTSVSTSTSDSASTSDSESKKAS
NSASMSESKQASTSSSTSTSQSDSTSTSKRESTSASTSTADSTSARQSESNSVSTSQSDS
ASKSTSESKQTSTSQSDSTSTSYSEST---------------------SKSKSEIHSSSD
SASNSASQSASTSTKASTSESQSSSTSDSEQNSTSASASTSEKQSTSDNKNASVSESNST
STSESEQASTSASASTSTSKSQSDSTSESTSRSKEGSGSTSKDTSESTSASLSTSTSDSA
STSASDHASASTS---MSVSESSSASNSASASKHDSQSASTSESTRTSQSASTSDSDRDS
ASTSTNDSTSASKSASTSQSDQASKSDSASDSTSTSESKGAGSESTASQSTSVSTSTSQS
ASTSDSEENKNSKSTSTSESKQASTSASTSTSKSDSTSTSKRESTSTSASEADSTSTRHS
ESNSVSTSHSDSTSKSYSESKQTSTSQS--------------------------------
----------------------------------------------DSTSRSQSESTSQS
Q-------------------ASESK--------------SESVSGSQSESTSKSKSATQS
SSE----------------------------SASNSANQSTSTSTSQSMSES--------
QSTSNSY--SKQNSVSTSTSTSEKQSTSNNASASVSE-----------------------
------------------------------------------------------------
---SNSTSTSESEQASTSASASASTSKSQS------------------------------
------------------------------------------------------------
------------QSTGESTSRSKE----------------GSGSTSKDSSESTSASLSTS
TSDSASTSASD------------------------HASAST-------------------
-----------------------------------------------------SMSHSES
TS----------------------------------------------------------
----ASNSASVSKHDSQSASASESARTSQSASTSDSERNSASASAK---DSTSTSKSDST
SRSDQASR--SDSASTSASKSTSRSME-------------------SGSDSSQ-------
--------SESTSTSASQ------------------------------------------
----------------STSTSTSESKQASTSASKSESKRNSE------------------
------------------------------------------------------------
------------------------------------------------------------
------------------------------------------------------------
----------SASTSTSKSD----------------------------------------
------STSTSEREST--------------------------------------------
----------------------------------------------------SASASASA
SNSGTSTSNSSSASGSESMSSSANTSTSGSLSTSGSMSTSVSGAYNPSMHKQLPQTSDDA
GSSSVASIGMLLLTLTALMALKKKKRHDGAR
>GCA_000814185_DIIAKJPH_00328
------------------------------------------------------------
------------------------------------------------------------
------------------------------------------------------------
------------------------------------------------------------
------------------------------------------------------------
-MRG--------------------------------------------------------
------------------------------------------------------------
------------------------------FIWNSFWNNYNVPKVLQVYTDSSVAASNVN
TTVGYLNNLVGLVAPYIINGIAHQALSDIRSIGNAKMGADGKVDYAPDNFTDAVSLNGNI
QTFLKMVGLDGVIQSSLMQRIYDSIKTVAQQAIMNNWATGEYKALQNLMNNGIYDDGSNT
YKATGYDVNNPAAVTNSNQANLSDTTQAAAYAWAMKVFTPLLQKAASDAWSGSPADNIDE
LIDSLDVSDADKALLKTDNAQNTASGLKNYARSAEGARDMIQQIYSKEYQAVAKALYDFR
TDPTYTDAQLAQRQKDADLNFEPVGDPALNGGGGTATTLEANDYTKTYQFLRDAMYQGQA
NADIQSHSQKDGNVDPTKPTPTEFTAQKSILSSTLTPLVDDLTNFARPYYSYAYQVEAIR
ANNAFAAGLAKAHEEIAANPAMPVPDAGDAGKITVDGQDYSAKDDTTASIYTTVASAVNK
NAPAAGQAFTDGYQSILTEVTVTLQAKSGETGFPDAKTYTVWAPTNQLTNIGAPTVKGWI
PDPVNAASTYTEKTGQVAFTYHKGASIDNISITNPTDSRQYNGELLNYPDIDPTITITWN
DGTNTTTQSLKFSSISGFAGDMHAYFNFAYTGDEGKWTVQLNQNGADAVLSWIKNQLKYD
GTSFEVPDSALDLLPQQFTYSITKQVAVTSKKNVNYIIGNDLPTAKDLYDYVVVNGVKYD
ASQVKWNADGSKGTIDGVGTITLNWNKTKDDLQTAGTYTDAADLQLTLQDGTVAKDAVNV
ISSSAKHDVTVNNNRTIVYVIGGDKPTAKEAMNGSGAYIEVDGTKYTTDDIKWSSDGNTG
TITTKDGKTITVTLAWAKGAEDAIETAGLHSNAANVEVTLSDKYTAAGALNVHSTTNAST
DAQVDSKKNIGYTIGHDLPTAKDAFDAVVVNGVVYTADQVTWNNDGTGTIDGVGTFTIDW
SDDAQKTLQTEGMHKNAGTLVFTRQSDKKQFTDSFNVYSAPDYSKQSTSASESTSMSDSE
RTSTSASASTSTSTSASLSASESATESNSISQSTSKIQSESVSASDSKKQSESAQSSQST
SESTSVSMSESSRADTSNSASTSTSMSASTSAKECTTKSTSKDVSESDSASHSTSMSTST
SSSESNRASQSESASLSGSVSASESASTSDKDSISASTSESQYENTSSIASGSDRKSAST
SASVSISTSASGSTSESDVKSDSNSVSESLSASESDSRNGNNSGASISQSASTSASTSVS
VSTSESTRSSESVSTSDSQRDATSNSADKSKTASESGSVSASTSASKSLSERRDESKSAS
TSTSLSASTSTRESNSASASI---------------------------------------
------------------------------------------------------------
------------------------------------------------------------
------------------------------------------------------------
------------------------------------------------------------
------------------------------------------------------------
------------------------------------------------------------
------------------------------------------------------------
------------------------------------------------------------
------------------------------------------------------------
------------------------------------------------------------
------------------------------------------------------------
------------------------------------------------------------
------------------------------------------------------------
------------------------------------------------------------
------------------------------------------------------------
------------------------------------------------------------
------------------------------------------------------------
------------------------------------------------------------
------------------------------------------------------------
------------------------------------------------------------
------------------------------------------------------------
------------------------------------------------------------
------------------------------------------------------------
------------------------------------------------------------
------------------------------------------------------------
------------------------------------------------------------
------------------------------------------------------------
------------------------------------------------------------
------------------------------------------------------------
------------------------------------------------------------
------------------------------------------------------------
------------------------------------------------------------
------------------------------------------------------------
------------------------------------------------------------
------------------------------------------------------------
------------------------------------------------------------
------------------------------------------------------------
------------------------------------------------------------
------------------------------------------------------------
------------------------------------------------------------
------------------------------------------------------------
------------------------------------------------------------
------------------------------------------------------------
------------------------------------------------------------
------------------------------------------------------------
------------------------------------------------------------
------------------------------------------------------------
------------------------------------------------------------
------------------------------------------------------------
------------------------------------------------------------
------------------------------------------------------------
------------------------------------------------------------
------------------------------------------------------------
------------------------------------------------------------
------------------------------------------------------------
------------------------------------------------------------
-------------SDSTSK----------------------------SQSESVST-----
------------------------------------------------------------
---------SDSSVK------------SESMSTSYSESTSKSKSEIKSNSNSASNSASQS
ASTSTKASTSESQSSSTSDSEQNSTSASASASEEQSTSDNKNASVSESNSTSTSESEQAS
TSASASTSTSKSKADSTSESTSRSKEDSGSTNKDTSASTSASLSTSTSDSASTSASDHAS
TSTSLSVSESTSASQSASASKRDSQSTSTSASTQTSQSASTSDSDRDSTSTSANDSTSAS
KSESTSQSDRASKSDSASDSTSTSESKGAGSESTASQSTSVSTSTSDSASTSDSESKKAS
NSASMSESKQASTSSSTSTSQSDSTSTSKRESTSASTSTADSTSARQSESNSVSTSQSDS
ASKSTSESKQTSTSQSDSTSTSYSEST---------------------SKSKSEIHSSSD
SASNSASQSASTSTKASTSESQSSSTSDSEQNSTSASASTSEKQSTSDNKNASVSESNST
STSESEQASTSASASTSTSKSQSDSTSESTSRSKEGSGSTSKDTSESTSASLSTSTSDSA
STSASDHASASTS---MSVSESSSASNSASASKHDSQSASTSESTRTSQSASTSDSDRDS
ASTSTNDSTSASKSASTSQSDQASKSDSASDSTSTSESKGAGSESTASQSTSVSTSTSQS
ASTSDSEENKNSKSTSTSESKQASTSASTSTSKSDSTSTSKRESTSTSASEADSTSTRHS
ESNSVSTSHSDSTSKSYSESKQTSTSQS--------------------------------
----------------------------------------------DSTSRSQSESTSQS
Q-------------------ASESK--------------SESVSGSQSESTSKSKSATQS
SSE----------------------------SASNSANQSTSTSTSQSMSES--------
QSTSNSY--SKQNSVSTSTSTSEKQSTSNNASASVSE-----------------------
------------------------------------------------------------
---SNSTSTSESEQASTSASASASTSKSQS------------------------------
------------------------------------------------------------
------------QSTGESTSRSKE----------------GSGSTSKDSSESTSASLSTS
TSDSASTSASD------------------------HASAST-------------------
-----------------------------------------------------SMSHSES
TS----------------------------------------------------------
----ASNSASVSKHDSQSASASESARTSQSASTSDSERNSASASAK---DSTSTSKSDST
SRSDQASR--SDSASTSASKSTSRSME-------------------SGSDSSQ-------
--------SESTSTSASQ------------------------------------------
----------------STSTSTSESKQASTSASKSESKRNSE------------------
------------------------------------------------------------
------------------------------------------------------------
------------------------------------------------------------
----------SASTSTSKSD----------------------------------------
------STSTSEREST--------------------------------------------
----------------------------------------------------SASASASA
SNSGTSTSNSSSASGSESMSSSANTSTSGSLSTSGSMSTSVSGAYNPSMHKQLPQTSDDA
GSSSVASIGMLLLTLTALMALKKKKRHDGAR
>GCA_000829055_AOBGDFAI_01080
------------------------------------------------------------
------------------------------------------------------------
------------------------------------------------------------
------------------------------------------------------------
------------------------------------------------------------
-MRG--------------------------------------------------------
------------------------------------------------------------
------------------------------FIWNSFWNNYNVPKVLQVYTDSSVAASNVN
TTVGYLNNLVGLVAPYIINGIAHQALSDIRSIGNAKMGADGKVDYAPDNFTDAVSLNGNI
QTFLKMVGLDGVIQSSLMQRIYDSIKTVAQQAIMNNWATGEYKALQNLMNNGIYDDGSNT
YKATGYDVNNPAAVTNSNQANLSDTTQAAAYAWAMKVFTPLLQKAASDAWSGSPADNIDE
LIDSLDVSDADKALLKTDNAQNTASGLKNYARSAEGARDMIQQIYSKEYQAVAKALYDFR
TDPTYTDAQLAQRQKDADLNFEPVGDPALNGGGGTATTLEANDYTKTYQFLRDAMYQGQA
NADIQSHSQKDGNVDPTKPTPTEFTAQKSILSSTLTPLVDDLTNFARPYYSYAYQVEAIR
ANNAFAAGLAKAHEEIAANPAMPVPDAGDAGKITVDGQDYSAKDDTTASIYTTVASAVNK
NAPAAGQAFTDGYQSILTEVTVTLQAKSGETGFPDAKTYTVWAPTNQLTNIGAPTVKGWI
PDPVNAASTYTEKTGQVAFTYHKGASIDNISITNPTDSRQYNGELLNYPDIDPTITITWN
DGTNTTTQSLKFSSISGFAGDMHAYFNFAYTGDEGKWTVQLNQNGADAVLSWIKNQLKYD
GTSFEVPDSALDLLPQQFTYSITKQVAVTSKKNVNYIIGNDLPTAKDLYDYVVVNGVKYD
ASQVKWNADGSKGTIDGVGTITLNWNKTKDDLQTAGTYTDAADLQLTLQDGTVAKDAVNV
ISSSAKHDVTVNNNRTIVYVIGGDKPTAKEAMNGSGAYIEVDGTKYTTDDIKWSSDGNTG
TITTKDGKTITVTLAWAKGAEDAIETAGLHSNAANVEVTLSDKYTAAGALNVHSTTNAST
DAQVDSKKNIGYTIGHDLPTAKDAFDAVVVNGVVYTADQVTWNNDGTGTIDGVGTFTIDW
SDDAQKTLQTEGMHKNAGTLVFTRQSDKKQFTDSFNVYSAPDYSKQSTSASESTSMSDSE
RTSTSASASTSTSTSASLSASESATESNSISQSTSKIQSESVSASDSKKQSESAQSSQST
SESTSVSMSESSRADTSNSASTSTSMSASTSAKECTTKSTSKDVSESDSASHSTSMSTST
SSSESNRASQSESASLSGSVSASESASTSDKDSISASTSESQYENTSSIASGSDRKSAST
SASVSISTSASGSTSESDVKSDSNSVSESLSASESDSRNGNNSGASISQSASTSASTSVS
VSTSESTRSSESVSTSDSQRDATSNSADKSKTASESGSVSASTSASKSLSERRDESKSAS
TSTSLSASTSTRESNSASASI---------------------------------------
------------------------------------------------------------
------------------------------------------------------------
------------------------------------------------------------
------------------------------------------------------------
------------------------------------------------------------
------------------------------------------------------------
------------------------------------------------------------
------------------------------------------------------------
------------------------------------------------------------
------------------------------------------------------------
------------------------------------------------------------
------------------------------------------------------------
------------------------------------------------------------
------------------------------------------------------------
------------------------------------------------------------
------------------------------------------------------------
------------------------------------------------------------
------------------------------------------------------------
------------------------------------------------------------
------------------------------------------------------------
------------------------------------------------------------
------------------------------------------------------------
------------------------------------------------------------
------------------------------------------------------------
------------------------------------------------------------
------------------------------------------------------------
------------------------------------------------------------
------------------------------------------------------------
------------------------------------------------------------
------------------------------------------------------------
------------------------------------------------------------
------------------------------------------------------------
------------------------------------------------------------
------------------------------------------------------------
------------------------------------------------------------
------------------------------------------------------------
------------------------------------------------------------
------------------------------------------------------------
------------------------------------------------------------
------------------------------------------------------------
------------------------------------------------------------
------------------------------------------------------------
------------------------------------------------------------
------------------------------------------------------------
------------------------------------------------------------
------------------------------------------------------------
------------------------------------------------------------
------------------------------------------------------------
------------------------------------------------------------
------------------------------------------------------------
------------------------------------------------------------
------------------------------------------------------------
------------------------------------------------------------
------------------------------------------------------------
------------------------------------------------------------
------------------------------------------------------------
-------------SDSTSK----------------------------SQSESVST-----
------------------------------------------------------------
---------SDSSVK------------SESMSTSYSESTSKSKSEIKSNSNSASNSASQS
ASTSTKASTSESQSSSTSDSEQNSTSASASASEEQSTSDNKNASVSESNSTSTSESEQAS
TSASASTSTSKSKADSTSESTSRSKEDSGSTNKDTSASTSASLSTSTSDSASTSASDHAS
TSTSLSVSESTSASQSASASKRDSQSTSTSASTQTSQSASTSDSDRDSTSTSANDSTSAS
KSESTSQSDRASKSDSASDSTSTSESKGAGSESTASQSTSVSTSTSDSASTSDSESKKAS
NSASMSESKQASTSSSTSTSQSDSTSTSKRESTSASTSTADSTSARQSESNSVSTSQSDS
ASKSTSESKQTSTSQSDSTSTSYSEST---------------------SKSKSEIHSSSD
SASNSASQSASTSTKASTSESQSSSTSDSEQNSTSASASTSEKQSTSDNKNASVSESNST
STSESEQASTSASASTSTSKSQSDSTSESTSRSKEGSGSTSKDTSESTSASLSTSTSDSA
STSASDHASASTS---MSVSESSSASNSASASKHDSQSASTSESTRTSQSASTSDSDRDS
ASTSTNDSTSASKSASTSQSDQASKSDSASDSTSTSESKGAGSESTASQSTSVSTSTSQS
ASTSDSEENKNSKSTSTSESKQASTSASTSTSKSDSTSTSKRESTSTSASEADSTSTRHS
ESNSVSTSHSDSTSKSYSESKQTSTSQS--------------------------------
----------------------------------------------DSTSRSQSESTSQS
Q-------------------ASESK--------------SESVSGSQSESTSKSKSATQS
SSE----------------------------SASNSANQSTSTSTSQSMSES--------
QSTSNSY--SKQNSVSTSTSTSEKQSTSNNASASVSE-----------------------
------------------------------------------------------------
---SNSTSTSESEQASTSASASASTSKSQS------------------------------
------------------------------------------------------------
------------QSTGESTSRSKE----------------GSGSTSKDSSESTSASLSTS
TSDSASTSASD------------------------HASAST-------------------
-----------------------------------------------------SMSHSES
TS----------------------------------------------------------
----ASNSASVSKHDSQSASASESARTSQSASTSDSERNSASASAK---DSTSTSKSDST
SRSDQASR--SDSASTSASKSTSRSME-------------------SGSDSSQ-------
--------SESTSTSASQ------------------------------------------
----------------STSTSTSESKQASTSASKSESKRNSE------------------
------------------------------------------------------------
------------------------------------------------------------
------------------------------------------------------------
----------SASTSTSKSD----------------------------------------
------STSTSEREST--------------------------------------------
----------------------------------------------------SASASASA
SNSGTSTSNSSSASGSESMSSSANTSTSGSLSTSGSMSTSVSGAYNPSMHKQLPQTSDDA
GSSSVASIGMLLLTLTALMALKKKKRHDGAR
>GCA_001066695_BKEINJPA_00035
MSRLNPQRQKRLFETNSKSRFRMYKAGKQWLVAGIATLSGLFGMGAVASSPVHASTSNTA
GVGKEAGKQDVLATQNQATIPASSNTTSQSTSESTSTSASESVSASQSVSASDSKSTSDS
TKNSQSTSTSSSISAASASVSESISKSESAAKSGSTTESQSNKTTQSESQKKSESTSNQP
ASKETSVSVSESTSTSTNPSKQASTSSSESTTGKQSTSTSESQSLSTSQSTSLSISEQSL
SDLAAKTGELATTDINKLTAMMAQAKTAAADSEFTITDQKDFKSGESAAESDLKSIIKNI
DLKGFGVAFNIGNVKAAVNQLAALIDDYIKNPTLYTNTTITDSKTGTNAYDPIWKPDNRN
GSD-WPAADNWLDLSTYGHGYKVNSSLPSFNAGYVTYLRSYAKGILDDLTAVKNQSTNPD
AANSLINNTTYRSGDLSGSSLGGVIANGLSFIWNSFWNNYNVPKVLQVYTDSSVAASNVN
TTVGYLNNLVGLVAPYIINGIAHQALSDIRSIGNAKMGADGKIDYAPDKFTDAVALNGNI
KSFLGLVGLDGVISSTLMQRIYDSIKTVAQQAIMNNWATGEYKALQNLMNNGIYDDGSNT
YKATGYDVNNPAAVTNSNQANLSDTTQAAAYAWAMKVFTPLLQKAASDAWSGSPADNIDE
LIDSLSVSDADKALLKTDNAQNTASGLKNYARSAEGAREMIQQIYSKEYQAVAKALYDFR
TDPTYTDAQLAQRQKDADLNFEPVGDPALNGGGGTATTLEANDYTRTYQFLRDAMYQGQA
NADIKSHSQKDGKVDPLKPDPTEFTAQKSILSSTLTPLVDDLTNFARPYYSYAYQVEAIR
ANNAFAAGLAKAHEEIAANPAMPVPDAGDAGKITVDGQDYSAKDDTTASIYTTVASAVNK
NAPAAGQAFTDGYQSILTEVTVTLQAKSGETGFPDAKTYTVWAPTDQLTNIGAPTVKGWI
PEPVNAANTFTGKTGQITFTYHKGASIDNISITNPTDSRQYNGELLNYPDIDPTITITWN
DGTTTTTQSLKFSSISGFAGDMHEYFNFAYTSDEGKWTIQLNQNGADAVLSWIKNQLKYD
GTSFEVPDSALDLLPQQFTYSITKQVAVTSKKNVNYIIGNDLPTAKDLYDYVVVNGVKYD
ASQVKWNADGSKGTIDGVGTITLNWNKTKDDLQTAGTYTDAADLQLTLQDGTVAKDAVNV
ISSSAKHDVTVNNNRTIVYVIGGDKPTAKEAMNGSGAYIEVDGTKYTTDDIKWSSDGNTG
TITTKDGKTITVTLEWSKGAEDAIETAGLHSNAANVEVTLSDKYTAAGALNVYSTTNAST
DAQVDSKKNIGYTIGHDLPTAKDAFDAVVVNGVVYTADQVTWNNDGTGTIDGVGTFTIDW
SDDAQKTLQTEGMHKNAGTLVFTRQSDKKQFTDSFNVYSAPDYSKQSTSASESTSMSDSE
RTSTSASASTSTSTSASLSASESATESNSISQSTSKIQSESVSASDSKRQSESAQSSQST
SESTSVSMSESSRADTSNSASTSTSLSASTSAKESTTKSTSKDVSESDSASHSTSMSTST
SSSESSRASQSESASLSGSVSASESASTSDKDSTSASTSESQYESTSSIASGSDRKSAST
SASVSTSASASGSTSESDVKSESNSASESLSASESDSRNGNNSGASISQSASTSASTSVS
VSTSESTRSSESVSKSDSQRDATSKSADNSKTASESGSVSASTSASKSLSERRDESKSAS
TSTSLSASTSTRESNSASASI---------------------------------------
------------------------------------------------------------
------------------------------------------------------------
------------------------------------------------------------
------------------------------------------------------------
------------------------------------------------------------
------------------------------------------------------------
------------------------------------------------------------
------------------------------------------------------------
------------------------------------------------------------
------------------------------------------------------------
------------------------------------------------------------
------------------------------------------------------------
------------------------------------------------------------
------------------------------------------------------------
------------------------------------------------------------
------------------------------------------------------------
------------------------------------------------------------
------------------------------------------------------------
------------------------------------------------------------
------------------------------------------------------------
------------------------------------------------------------
------------------------------------------------------------
------------------------------------------------------------
------------------------------------------------------------
------------------------------------------------------------
------------------------------------------------------------
------------------------------------------------------------
------------------------------------------------------------
------------------------------------------------------------
------------------------------------------------------------
------------------------------------------------------------
------------------------------------------------------------
------------------------------------------------------------
------------------------------------------------------------
------------------------------------------------------------
------------------------------------------------------------
------------------------------------------------------------
------------------------------------------------------------
------------------------------------------------------------
------------------------------------------------------------
------------------------------------------------------------
------------------------------------------------------------
------------------------------------------------------------
------------------------------------------------------------
------------------------------------------------------------
------------------------------------------------------------
------------------------------------------------------------
------------------------------------------------------------
------------------------------------------------------------
------------------------------------------------------------
------------------------------------------------------------
------------------------------------------------------------
------------------------------------------------------------
------------------------------------------------------------
------------------------------------------------------------
------------------------------------------------------------
------------------------------------------------------------
------------------------------------------------------------
------------------------------------------------------------
------------------------------------------------------------
-----SDSTSKSV-----------------------------------------------
------------------------------------------------------------
------------------------------------------------------------
------------------------------------------------------------
------------------------------------------------------------
------------------------------------------------------------
------------------------------------------------------------
------------------------------------------------------------
------------------------------------------------------------
------------------------------------------------------------
------------------------------------------------------------
------------------------------------------------------------
------------------------------------------------------------
------------------------------------------------------------
------------------------------------------------------------
------------------------------------------------------------
------------------------------------------------------------
------------------------------------------------------------
------------------------------------------------------------
------------------------------------------------------------
------------------------------------------------------------
------------------------------------------------------------
------------------------------------------------------------
------------------------------------------------------------
------------------------------------------------------------
------------------------------------------------------------
------------------------------------------------------------
------------------------------------------------------------
------------------------------------------------------------
------------------------------------------------------------
------------------------------------------------------------
------------------------------------------------------------
------------------------------------------------------------
------RIGINLR------------------
>GCA_001066695_BKEINJPA_02043
------------------------------------------------------------
------------------------------------------------------------
------------------------------------------------------------
------------------------------------------------------------
------------------------------------------------------------
------------------------------------------------------------
------------------------------------------------------------
------------------------------------------------------------
------------------------------------------------------------
------------------------------------------------------------
------------------------------------------------------------
------------------------------------------------------------
------------------------------------------------------------
------------------------------------------------------------
------------------------------------------------------------
------------------------------------------------------------
------------------------------------------------------------
------------------------------------------------------------
------------------------------------------------------------
------------------------------------------------------------
------------------------------------------------------------
------------------------------------------------------------
------------------------------------------------------------
------------------------------------------------------------
------------------------------------------------------------
------------------------------------------------------------
------------------------------------------------------------
------------------------------------------------------------
------------------------------------------------------------
------------------------------------------------------------
------------------------------------------------------------
------------------------------------------------------------
------------------------------------------------------------
------------------------------------------------------------
------------------------------------------------------------
------------------------------------------------------------
------------------------------------------------------------
------------------------------------------------------------
------------------------------------------------------------
------------------------------------------------------------
------------------------------------------------------------
------------------------------------------------------------
------------------------------------------------------------
------------------------------------------------------------
------------------------------------------------------------
------------------------------------------------------------
------------------------------------------------------------
------------------------------------------------------------
------------------------------------------------------------
------------------------------------------------------------
------------------------------------------------------------
------------------------------------------------------------
------------------------------------------------------------
------------------------------------------------------------
------------------------------------------------------------
------------------------------------------------------------
------------------------------------------------------------
------------------------------------------------------------
------------------------------------------------------------
------------------------------------------------------------
------------------------------------------------------------
------------------------------------------------------------
------------------------------------------------------------
------------------------------------------------------------
------------------------------------------------------------
------------------------------------------------------------
------------------------------------------------------------
------------------------------------------------------------
------------------------------------------------------------
------------------------------------------------------------
------------------------------------------------------------
------------------------------------------------------------
------------------------------------------------------------
------------------------------------------------------------
------------------------------------------------------------
------------------------------------------------------------
------------------------------------------------------------
------------------------------------------------------------
------------------------------------------------------------
------------------------------------------------------------
------------------------------------------------------------
------------------------------------------------------------
------------------------------------------------------------
------------------------------------------------------------
------------------------------------------------------------
----------------MSISESTSASNSASASKHDSQSASTSESARTSQSASTSDSERNS
ASASAKDSTSTSKSDSTSRSDQASKSDSASTSASKSTRRSMESGSDSSQSESTSTSASQS
TSTSTSESKQASTSASKSESKRNSESASTSTSKSDSTSTSKRESTSASVSESDSTSTRHS
ESNSVSTSQSDSTSKSYSESNQTSTSQSDSTSTSHSESTSKSKSEIHSSSDSASKSASQS
VSTSTSQSKSESQSTSKHKSDNGSASDSVSESISTSASAHTSESVSASTSASKSTTGAAS
ASTSASTSTSKSISTSQSESTSRSNQGSGSISKERSQSASASLSDSGSKSASTSTSDHAS
TSGSMSTSTSTSESQSASESSQDSKAASTSASERDSRSASTSDSEHDSASASANDSTSAS
KSASTSQSDQASKSDSASDSASISESKGAGSESTASQSTSVSTSTSQSASTSDSEADSHS
KSNSTSESKQNSESASTSTSKSDSTSTSKRESTSASTSESDSTSTRHSESNSVSTSHSDS
TSKSYSESKQTSTSQSDSTSKSQSESTSQSQSSESKSESVSGSRSESTSKSKSATQSSSE
SASKSDSGSVSTSTSHSISESQSVSKSESQHESQSNSASKSKSNSGSSITSESMSASTSA
SISDSDRASTSVSVSVSTSQSASTSASEST------PNSTSKDASASTSASASTSGSAST
SLSESNSASKSVS---TSQSESTSASSSASASDHDSTSTSTSESQQASQSGSTSVSDRQS
ASASASDSKSTSISTSTSESVRASKSDSASDSASISTSKSMASGSDSSQSESTSTSASQS
ASTSTSESKHASESDSKSESKRGSESASASTSRSDSTSTSHEESKSASASTSRSESKRNS
GSESISASKSDSTSTSTSESASTSTSSSKSQSTSDSKRQSASDSTHESQSASMSGSTSQS
LSTSKSASVSESKQQSESQDRHDSDSASTSTSTSESEHNSESKSSHDSNSNSASQSTSES
QSASSSTSTSESANGSASTSASESRHNSDSASTSGSISVSTSTSTSQSEKTSKSDSSSKS
ESQSASQSISESKRASTSTSDQGSKTESESASASTSTSQSNSTSASESISASVSVSQSSK
QSTSDSSNPSQSASASESTSTSESQRTSASTSASTSESMSASTSTSGSTSFSESVSTSES
QHGSASASASDSTSVSTSDSASASNSAEKSTSTSESKEASASTSASLSISGSTSTSTTES
TSASASTSTSESEHASASASASQSTTKSASTSTSESRHASQSSSNSASTSTSTSESASTS
TSRSESKDDSASVSASTSASTSQSDQSSLSHSDSTSESISTSTSKSKSASTSASASVSNS
DSTSRSQYESTHQSESESTSRSQQASTSTSMSQSLSTSDSASASSSKRQSESGQASISTS
ASTSASTSASGQVSQSDSSKNSTSTSVSTSTSESQHASASTSTSESGRHSTSASVSGSES
DSQSTSTSESASASQSSSEAGSKTGAASASASQSDSQSTSTSASLSGSASI--STSQSES
TSNSGSTDPEKSTSASTSMSTSASKRTSESVSASTSKSTSTSQSASESTSFLTSGSISES
QRDATSASASVSTSDSASASASQSAEDSASVSMSDSQQASASTSAS---DSTVKSASTST
SESRQASQSSSDSASTSTIKSESASTSDSQSGSAMASASVSASTSASTSESAQNAASASA
SESLSQSTSESTSTSASESLSVSASTNASTSESSYTSTSTSASTSASESTSASASTSDQI
ASQSSASQSASQSKQASASTSTSESKRASTSASMSDSKRDSQSESSHESSSDSTSTSTSE
STSASASTSMSASAQDAESISASDSTST----------SASTSAAHDQSTTESESTSASE
SSSRSASESTSSSKEASTSTSTSKSESASSLPNPSKSTSASVSTSTSESQEHSASTSASE
SAENSATASASASTSYSESTSTSESQAASTSTSASVSTSGSTSASDSRSKSASNSTTGSE
SQRTSASVSASTSTSTSQSDSTKESTSASQSTSNSKSAHDSKSTSASESDSHSASQSTSY
SISESVSTSTSESQQTSASDSTSSSTSQSASISTSISTAPASRSASTSESVSASQSASES
SSTSAEQSVSASVSESESHRQLPSTSGSTSASTSTSESVSASESQSTSASNSSASASASA
SNSGTSTSNSSSASGSESMSSSANTSTSGSLSTSGSMSTSVSGAYNPSMHKQLPQTSDDA
GSSSVASIGMLLLTLTALMALKKKKRHDGAR
>GCA_001433745_MLMEBBPF_01890
--------------MNSPLRIK--------------------------------------
------------------------------------------------------------
------------------------------------------------------------
------------------------------------------------------------
---------------------------------------KDFKSGESAAESDLKSIISNI
NLKGLGI-LNIGNVRGAVNQLAALIDAYIKNPKLYTNTTITDNKTGTNAYDPIWKPDNRN
NSSRWPGANSITDLSGTGYFYAVNSSLPSFNAGYVTYLRSYAQGILDDLSAVKNQSTNPD
AANSLINNTTYRSGDLSGSSLGGVISNGLSFIWNSFWNNYNVPKVLQVYTDSSVAASNVN
TTVGYLNNLVGLVAPYIINGIAHQALSDIRSIGNAKMGADGKVDYAPDNFTDAVSLNGNI
QTFLKMVGLDGVIQSSLMQRIYDSIKTVAQQAIMNNWATGEYKALQNLMNNGIYDDGSNT
YKATGYDVNNPAAVTNSNQANLSDTTQAAAYAWAMKVFTPLLQKAASDAWSGSPADNIDE
LIDSLNVSDADKALLKTDNAQNTASGLKNYARSAEGAREMIQQIYSKEYQAVAKALYDFR
TDPTYTDAQLAQRQKDADLNFEPVGDPALNGGGGTATTLEANDYTRTYQFLRDAMYQGQA
NADIQSHSQKDGNVDPTKPTPTEFTAQKSILSSTLTPLVDDLTNFARPYYSYAYQVEAIR
ANNAFAAGLAKAHEEIAANPAMPVPDASDAGKITVDGQDYSAKDDTTASIYTTVASAINK
DAPAAGQAFTDGYQSILTEVTVTLQAKSGETGFPDAKTYTVWAPTDQLTNIGAPAVKGWI
PEPVNAANTFTGKTGQITFTYHKGASIDNISITNPTDSRQYNGELLNYPDIDPTITITWN
DGTNTTTQSLKFSSISGFAGDMHAYFNFAYTGDEGKWTVQLNQNGADAVLSWIKNQLKYD
GTSFEVPDSALDLLPQKFTYSITKQVAVTSKKNVNYIIGDDLPTAKDLYDYIVVNGVKYD
ASQVKWNADGSKGTIDGVGTITLNWNKSKDDLQTAGTYTDAADLQLTLQDGTVAKDAVNV
ISSSAKHDVTVNNNRTVVYVIGGDKPTAKEAMNGSGAYIEVDGTKYTTDDIKWSSDGNTG
TITTKDGKTITVTLAWAKGAEDAIETAGLHSNAANVEVTLSDKYTAAGALNVYSTTNAST
DAQVDSKKNIGYTIGHDLPTAKDAFDAVVVNGVVYTADQVTWNNDGTGTIDGVGTFTIDW
SDDAQKTLQSEGMHKNAGTLVFTRQSDKKQFTDSFNVYSAPDYSKQSESASESTSMSDSE
RTSTSASASTSTSTSASLSASESATESNSISQSTSKIQSESVSASDSKKQSESAQSSQST
SESTSVSMSESSRAATSNSASTSTSLSASTSAKESTTKSTSKDVSESDSASHSTSMSTSK
SSSESNRASQSESASLSGSVSASESASTSDKDSTSASTSESQYESTSSIASGSDRKSAST
SASVSISASASGSTSESDVKSDSNSVSESLSASESDSRNGNNSGASISQSASTSASTSVS
VSTSESTRSSESVSTSDSQRDATSNSADKSKTASESGSVSASTSASKSLSERRDESKSAS
TSTSLSASTSTRESNSASASISDSTSKSQSESVSTSDSSVKSESMSTSYSESTSKSKSEI
KSNSDSASNSASQSASTSTKASTSESQSSWTSNSKQNSTSISASYSEEQSTSDNKKASVS
ESNSTSISESEQASTSASASTSTSKSKADSTSESTSRSKEGSGSTNKDTSASTSASLSTS
TSDSASTSASDHASASTSLSVSESTSASQSASDSKRDSKSTSTSASTQTSQSASTSNSDR
DSTSASANDSTSASKSESTSQSDRASKSDSASDSTSTSESKGAGSESTASQSTSVSTSTS
DSASTSDSESKKASNSASISESKQASTSSSTSTSKSDSTSISKRESTSASTSTADSTSAR
QSESNSVSTSQSDSASKSTSDSK-------------------------------------
------------------------------------------------------------
------------------------------------------------------------
------------------------------------------------------------
------------------------------------------------------------
------------------------------------------------------------
------------------------------------------------------------
------------------------------------------------------------
------------------------------------------------------------
------------------------------------------------------------
------------------------------------------------------------
------------------------------------------------------------
------------------------------------------------------------
------------------------------------------------------------
------------------------------------------------------------
------------------------------------------------------------
------------------------------------------------------------
------------------------------------------------------------
------------------------------------------------------------
------------------------------------------------------------
------------------------------------------------------------
------------------------------------------------------------
------------------------------------------------------------
------------------------------------------------------------
------------------------------------------------------------
------------------------------------------------------------
------------------------------------------------------------
------------------------------------------------------------
------------------------------------------------------------
--------------------------------------------RTSTSQSDSTSTSYSE
STSKSKSEIHSSSDSASKSGNQSASTSTSQSASESQSTSNGDSKQNSVSASTSASEKQSS
SDDDNASVSESNSTSTSESEQASTSASASASTSKSQSQSTSESTSRSKEGSGSTSKDTSE
STLASLSTSTSDSASTSASDHASASTSMSVSESASASNSASASKHDSQSASTSASSQTSQ
SVSTSDSERNSASASANDSTSASKSASTSQSDRASKSDSASDSTSTSESKGAGSESTASQ
STSVSTSTSQSASTSDSEENKNSKSTSTSESKQASTSASTSTSQSDSTSTSKRESASAST
SESDSTSTRHSESNSVSTSQSDSTSKSYSESKQTSTSQSGSTSTSHSESTSKSKSEIHSS
SDSASKSDNQSTSTSTSQSISESKSSWNSSSKQNSVSASNSASEEQSTSDNQSASVSESN
STSTSESEQ----ASTSASASTSMSKSQSDSTSESTSRSKEGSGSTSKDTSESTSASLST
STSDSASTSASDHASASTSMSISESTSASNSASASKHDSQSASTSESARTSHSASTSDSE
RNSASVSASDSTNASKSASTSQSDRASKSDSASDSTSTSESKGAGSESTASQSTSVSTST
SQSASTSDSEENKNSKSTSTSESKQASTSASTSTSKSDSTSTSKRESTSASVSESDSTST
RHSESNSVSTSQSDSTSKSYSESNQTSTSQSGSTSTSHSESTSKSKSEIHSSSDSASKSA
SQSTSTSTSQSKSESQSTSKHKSDNGSASDSVSESISTSASAHTSESVSASTSASKSTTG
AASASTSASDSTSKSISNSRSESTSRSNQSSESISKERSQSASASLSDSSSKSASTSASD
HASTSGSLSTSTSTSESRSASESSQDSKAASTSASERDSQSASISDSERNSASVSASDST
NASKSASTSQSDRASKSDSASDSASISESKGAGSESTASQSTSVSTSTSQSASTSDSEEN
KNSKSTSTSESKQASTSASTSTSKSDSTSTSKRESTSASASESDSTSTHHSESNSVSTSH
SDSTSKSYSESKRTSTSQSDSTSKSQSESTSQSQASESKSESVSGSQSESTSKSKSATQS
SSESASKSTSQSVSTSTSQSMSESQSASNSHSKQNSVSTSTSTSEKQSTSNNASASVSES
NSTSTSESEQASTSASASASTSKSQSQSTSESTSRSKEGSGSTSKDTSESTSASLSTSTS
DSASTSASDHTSASTSMSHSESTSASNSASASKHDSQSASTSESARTSQSASTSDSERNS
ASASAKDSTSTSKSDSTSRSDQASKSDSASTSASKSTSRSMESGSDSSQSESTSTSASQS
TSTSTSESKQASTSSSKSESKQNSESVSTSTSKSDSTSTSKRESTSASVSESDSTSTRHS
ESNSVSTSRSDSTSKSYSESNRTSTSQSGSTSTSHSESTSKSKSEIHSSSDSASKSGSQS
VSTSASQSKSESQSTSKHKSENGSASDSTSESISTSASAHASESVSASTSASKSTTGAAS
ASTSASDSTSKSVSMSQSESTSRSNQGSESISKERSQSASASLSDSSSKSASTSTSDHAS
TSGSMSTSTSTSESQSASESSQDSKAASTSASERDSQSASISDSERQSASVSASDSTNTS
KSASTSQSDRASKSDSASDSASISESKGAGSESTASQSTSVSTSTSQSASTSDSEADKHS
RSDSTSESKQNSESASTSTSKSDSRSTSQRESTSASASESDSTSTRHSESNSVSTSHSDS
TSKSYSESKQTSTSQSDSTSKSQSESTSQSQSSESKSESVSGSRSESVSKSKSATQSSSE
SASKSDSGSISTSASHSISESQSVSKSESQHESQSNSASKSKSNSGSSIASESMSASTSA
SISDSDRASTSVSVSVSTSQSASTSASEST------PNSTSKDASASTSASASTSGSAST
SLSESNSASKSVS---TSQSESTSASSSASASDKDSTSTSTSESQQASQSGSTSVSDRQS
ASASASDSKSTSSSTSTSESVRASKSDSASDSASISTSKSMASGSDSSQSESTSSSASQS
ASTSTSESKHASESDSKSESKRGSESASASTSRSDSTSTSHEESKSASTSTSRSESKRNS
GSESVSASKSDSTSTSTSESASTSTSSSKSQSTSESKRQSASDSTHESQSASMSGSTSQS
LSTSKSASVSESKQQSESQDHHDSDSASTSTSTSESEHNSESKSSHDSNSNSASQSTSES
QSASNSTSTSESANGSASTSASESRHNSDSASTSGSISVSTSTSTSQSEKTSKSDSSSQS
QSQSASQSISESKRASTSTSDQGSKTESESTSASTSTSQSTSTSASDSISASISVSQSSK
QSTSDSSNPSQSASASESTSTSESQRTSASTSASTSESMSASTSTSGSTSFSESVSTSES
QHGSASASASDSTSVSTSDSASASNSAEKSTSTSESKEASASTSASLSISGSTSTSTTES
TSASASTSTSESEHASASASASQSTTKSASTSTSESRHASQSSSDSASTSTSTSESVSTS
TSRSESKDDSASVSASTSASTSQSDQSSLSHSDSTSESISTSTSESKSASTSASASVSNS
DSTSRSQYESTHQSESESTSRSQQASTSTSMSQSLSTSGSASASTSKRQSESGQASISTS
ASTSASTSASDQASQSDSSKNSTSTSVSTSTSESQHASASTSTSESGRHSTSASVSGSES
DSQSTSTSESASASQSSSEAGSKTGAASASASQSESQSTSTSASLSGSASISTSTSQSES
TSNSGSTDPEKSTSASTSTSTSASKRTSESVSASTSKSTSTSQSTSESTSFSTSGSISES
QRDATSASASVSTSDSASTSASQSAEDSASVSMSDSQQASASTSAS---DSTVKSASTST
SESRQASQSSSDSASTSTIKSESASTSDSQSGSAMTSASVSASTSASTSESAQNAASASA
SESLSQSTSESTSTSASESLSVSASTNASTSESSYTSTSTSASTSASESTSASASTSDQI
ASQSSASQSASLSKQASASTSTSDSKRASTSASISESQRDSQSESSHESSSDSTSTSTSE
STSASASTSISASARDAESISASDSTSTSASESTSASASASTSAAHDQSTTESESTSASE
SSSRSASESTSSSKEASTSTSTSKSESASSLPNPSKSTSASVSTSTSESQEHSASTSASE
SAENSATASTSASTSYSESTSTSESQAASASTSASVSTSGSTSASDSRSKSASNSTTGSE
SQRTSASVSASASTSTSQSDSTKESTSASQSTSNSKSAHDSKSASASESDSHSASQSTSY
SISESVSTSTSESQQTSTSASTSSSMSQSASISASISTAPASHSASASESVSASQSASES
ISTSAEQSVSASVSESESHRQLPSTSGSTSASTSTSESVSASESQSTSASNSSASASASA
SNSGTSTSNSSSASGSESMSSSANTSTSGSLSTSGSMSTSVSGAYNPSMHKQLPQTSDDA
GSSSVASIGMLLLTLTALMALKKKKRHDGAR
>GCA_001433745_MLMEBBPF_01891
MSRLNPQRQKRLFETNSKSRFRMYKAGKQWLVAGIATLSGLFGMGAVASSPVHASTTNTA
GVGKEAGKQDVLATQNQATIPASSNTTSQSTSESTSTSTSESVSASQSVSASDSKSTSDS
SKNSQSTSTSSSISAASASVSESISKSESAAKSGSTTESQSNKTTQSESQKKSESTSNQP
ASKETSVSVSESTSTSTNPSKQASTSSSESTTGKQSTSTSESQSLSASQSTSLSISEQSL
SDLAAKTGELATTDINKLTAMMAQAKTAAADSEFTITDQKRF------------------
------------------------------------------------------------
------------------------------------------------------------
------------------------------------------------------------
------------------------------------------------------------
------------------------------------------------------------
------------------------------------------------------------
------------------------------------------------------------
------------------------------------------------------------
------------------------------------------------------------
------------------------------------------------------------
------------------------------------------------------------
------------------------------------------------------------
------------------------------------------------------------
------------------------------------------------------------
------------------------------------------------------------
------------------------------------------------------------
------------------------------------------------------------
------------------------------------------------------------
------------------------------------------------------------
------------------------------------------------------------
------------------------------------------------------------
------------------------------------------------------------
------------------------------------------------------------
------------------------------------------------------------
------------------------------------------------------------
------------------------------------------------------------
------------------------------------------------------------
------------------------------------------------------------
------------------------------------------------------------
------------------------------------------------------------
------------------------------------------------------------
------------------------------------------------------------
------------------------------------------------------------
------------------------------------------------------------
------------------------------------------------------------
------------------------------------------------------------
------------------------------------------------------------
------------------------------------------------------------
------------------------------------------------------------
------------------------------------------------------------
------------------------------------------------------------
------------------------------------------------------------
------------------------------------------------------------
------------------------------------------------------------
------------------------------------------------------------
------------------------------------------------------------
------------------------------------------------------------
------------------------------------------------------------
------------------------------------------------------------
------------------------------------------------------------
------------------------------------------------------------
------------------------------------------------------------
------------------------------------------------------------
------------------------------------------------------------
------------------------------------------------------------
------------------------------------------------------------
------------------------------------------------------------
------------------------------------------------------------
------------------------------------------------------------
------------------------------------------------------------
------------------------------------------------------------
------------------------------------------------------------
------------------------------------------------------------
------------------------------------------------------------
------------------------------------------------------------
------------------------------------------------------------
------------------------------------------------------------
------------------------------------------------------------
------------------------------------------------------------
------------------------------------------------------------
------------------------------------------------------------
------------------------------------------------------------
------------------------------------------------------------
------------------------------------------------------------
------------------------------------------------------------
------------------------------------------------------------
------------------------------------------------------------
------------------------------------------------------------
------------------------------------------------------------
------------------------------------------------------------
------------------------------------------------------------
------------------------------------------------------------
------------------------------------------------------------
------------------------------------------------------------
------------------------------------------------------------
------------------------------------------------------------
------------------------------------------------------------
------------------------------------------------------------
------------------------------------------------------------
------------------------------------------------------------
------------------------------------------------------------
------------------------------------------------------------
------------------------------------------------------------
------------------------------------------------------------
------------------------------------------------------------
------------------------------------------------------------
------------------------------------------------------------
------------------------------------------------------------
------------------------------------------------------------
------------------------------------------------------------
------------------------------------------------------------
------------------------------------------------------------
------------------------------------------------------------
------------------------------------------------------------
------------------------------------------------------------
------------------------------------------------------------
------------------------------------------------------------
------------------------------------------------------------
------------------------------------------------------------
------------------------------------------------------------
------------------------------------------------------------
------------------------------------------------------------
------------------------------------------------------------
------------------------------------------------------------
------------------------------------------------------------
------------------------------------------------------------
------------------------------------------------------------
------------------------------------------------------------
-------------------------------
>GCA_001636215_DPCCNILC_01147
------------------------------------------------------------
------------------------------------------------------------
------------------------------------------------------------
------------------------------------------------------------
------------------------------------------------------------
------------------------------------------------------------
------------------------------------------------------------
-------------------------------------------------------MEKHQ
T-DGLIKE-------------------------------NDKVRF---------------
-------------------RMYKSGK----------------------------------
-------------------------------KWLI-------------------------
------------------------------------------------------------
--------------------------------AGTAT-----------------------
------------------------------------------------------------
------------------------------------------------------------
------------------------------------------------------------
------------------------------------------------------------
--------------ISGLLGGM--------------------------------------
---FILP-----------------------------------------------------
------------------------------------------------------------
------HNV---------------------------------------------------
------------------------------------------------------------
--QASAQPQVGKVL----------------------------------------------
------------------------------------------------------------
------------------------------------------------------------
------------------------------------------------------------
------------------------------------------------------------
------------------------------------------------------------
------------------------------------------------------------
------------------------------------------------------------
------------------------------------------------------------
------------------------------------------------------------
------------------------------------------------------------
------------------------------------------------------------
------------------------------------------------------------
------------------------------------------------------------
------------------------------------------------------------
------------------------------------------------------------
------------------------------------------------------------
------------------------------------------------------------
------------------------------------------------------------
------------------------------------------------------------
------------------------------------------------------------
------------------------------------------------------------
------------------------------------------------------------
------------------------------------------------------------
------------------------------------------------------------
------------------------------------------------------------
------------------------------------------------------------
------------------------------------------------------------
------------------------------------------------------------
------------------------------------------------------------
------------------------------------------------------------
------------------------------------------------------------
------------------------------------------------------------
------------------------------------------------------------
------------------------------------------------------------
------------------------------------------------------------
------------------------------------------------------------
------------------------------------------------------------
------------------------------------------------------------
------------------------------------------------------------
------------------------------------------------------------
------------------------------------------------------------
------------------------------------------------------------
------------------------------------------------------------
------------------------------------------------------------
------------------------------------------------------------
------------------------------------------------------------
------------------------------------------------------------
------------------------------------------------------------
------------------------------------------------------------
------------------------------------------------------------
------------------------------------------------------------
------------------------------------------------------------
------------------------------------------------------------
------------------------------------------------------------
------------------------------------------------------------
------------------------------------------------------------
------------------------------------------------------------
------------------------------------------------------------
------------------------------------------------------------
------------------------------------------------------------
------------------------------------------------------------
------------------------------------------------------------
------------------------------------------------------------
-----------------------------------------------DKGEVLAT-----
------------------------------------------------------------
------------------------------------------------------------
------------------------------------------------------------
------------------------------------------------------------
------------------------------------------------------------
----------------------------KSTATIPASSAQTSTANSE-------------
---------LSSTSASSSRVSSESTAT--------------------------SVSQSSS
TTESASTNQSTSTS-TNATSQSAQTSG-------------------NV----NTEQSDKD
AATAQAQTTVASRASLKTTAAAANVDPNSWQYRSGLSDAKNRMDAGYHFFYNGIGADLQI
NVTN-----------------------------LSGPGRAVKELGQLYDYYLATNG----
KMLDADGFSQAYTFFGLNTSNIDYAAGFAAYA---------------SDYMTGIIGWLDS
IKAKANDENNVNSIIDF----------KPYDAGALA---GASFGSDMATFFKFVSNWIFG
AGT--------------------------------------------------------Y
APNVMNAYTPDASNLAASEIKSTIKNAN-----------------------NIIGFIA--
------------------------------------------------------------
---------TQVINGIAHMALSDVR-----------------------------------
-----------------------------------------------SLGGA--------
DVTMNTN-PTTNNPISDYVPNTLQQ-----------------------------------
------------------------------------------------------------
---AVALNGSNYNMIKLFGLTNVITSKFVN------------------------------
------------------------------------------------------------
---------LIYEGIAEVARHAIQFNFFNGMKKSIQAALDGKPASGTDYYNSKGVK----
-----GYSETDPGNIAD--------------------TSQT-------------------
--------------------------------------------------VNLSL-----
------------------------------------------------------------
----VSEAAGYAWANKMLVPIVKLAYNNAVNDAQNGNMANANLSAKNLIDQLVVSGTITY
QEGQQVTDK---------------------------------------------------
--------APHTFDQANQ---VDANGN---------------------------------
------------------------------TAGKYNYIRDGK------------------
------------------------------------------------------------
------------------------------------------------------------
------------------------------------------------------------
------------------------------------------------------------
----------------------------------------------GAQAVLAQLYAAEY
----------------------------------------------------NAVQQGIA
DYKGNPNIDDGSIAVNQ-LNWNFKSPTDPRSPSNDSYYQDASQVYNFVV-----------
--KDYTNIIHQLKTPNTAQLIK---------
>GCA_001812525_KGEIOECP_02141
------------------------------------------------------------
------------------------------------------------------------
------------------------------------------------------------
------------------------------------------------------------
------------------------------------------------------------
------------------------------------------------------------
------------------------------------------------------------
------------------------------------------------------------
------------------------------------------------------------
------------------------------------------------------------
------------------------------------------------------------
------------------------------------------------------------
------------------------------------------------------------
------------------------------------------------------------
------------------------------------------------------------
------------------------------------------------------------
------------------------------------------------------------
------------------------------------------------------------
------------------------------------------------------------
------------------------------------------------------------
------------------------------------------------------------
------------------------------------------------------------
------------------------------------------------------------
------------------------------------------------------------
------------------------------------------------------------
------------------------------------------------------------
------------------------------------------------------------
------------------------------------------------------------
------------------------------------------------------------
------------------------------------------------------------
------------------------------------------------------------
------------------------------------------------------------
------------------------------------------------------------
------------------------------------------------------------
------------------------------------------------------------
------------------------------------------------------------
------------------------------------------------------------
------------------------------------------------------------
------------------------------------------------------------
------------------------------------------------------------
------------------------------------------------------------
------------------------------------------------------------
------------------------------------------------------------
------------------------------------------------------------
------------------------------------------------------------
------------------------------------------------------------
------------------------------------------------------------
------------------------------------------------------------
------------------------------------------------------------
------------------------------------------------------------
------------------------------------------------------------
------------------------------------------------------------
------------------------------------------------------------
------------------------------------------------------------
------------------------------------------------------------
------------------------------------------------------------
------------------------------------------------------------
------------------------------------------------------------
------------------------------------------------------------
------------------------------------------------------------
------------------------------------------------------------
------------------------------------------------------------
------------------------------------------------------------
------------------------------------------------------------
------------------------------------------------------------
------------------------------------------------------------
------------------------------------------------------------
------------------------------------------------------------
------------------------------------------------------------
------------------------------------------------------------
------------------------------------------------------------
------------------------------------------------------------
------------------------------------------------------------
------------------------------------------------------------
------------------------------------------------------------
------------------------------------------------------------
------------------------------------------------------------
------------------------------------------------------------
------------------------------------------------------------
------------------------------------------------------------
------------------------------------------------------------
------------------------------------------------------------
------------------------------------------------------------
------------------------------------------------------------
------------------------------------------------------------
------------------------------------------------------------
------------------------------------------------------------
------------------------------------------------------------
------------------------------------------------------------
------------------------------------------------------------
--------------MSQSESTSRSNQGSESISKERSQSASASLSDSSSKSASTSTSDHAS
TSGSLSTSTSTSESQSASESSQDSKAASTSASERDSQSASISDSERQSASVSASDSTNTS
KSASTSQSDRASKSDSASDSASISESKGAGSESNASQSTSVSTSTSQSASTSDSEADKHS
KSDSTSESKQNSESASTSASKSDSTSTSKRESTSASASESDSTSTRHSESNSVSTSHSDS
TSKSYSESKRTSTSQSDSISKSQSESTSQSQSSESKSESVSGSRSESISKSKSATQSSSE
SASKSDSGSVSTSTSHSISESQSVSKSESQHESQSNSASKSKSSSGSSITSESMSASTSA
SISDSDRASTSVSVSVSTSQSASTSASEST------PNSTSKDASASTSASASTSGSAST
SLSESNSASKSVS---TSQSESTSASSSASASDKDSTSTSTSESQQASQSGSTSVSDRQS
ASA------------------------SASDSASISTSKSMASGSDSSQSESTSTSASQS
ASTSTSESKRASESDSNSESKRGSESESASTSRSDSTSTSHEESKSASTSTSRSESKRNS
GSESVSASKSDSTSTSTSESASTSTSSSKSQSTSESKRQSASDSTHESQSASMSGSTSQS
LSTSKSASVSESKQQSESQDHHDSDSASTSTSTSESEHNSESKSSHDSNSNSASQSTSES
QSASNSTSTSESANGSASTSASESRHNSDSASTSVSISVSTSTSTSQSEKTSKSDSSSQS
QSQSASQSISESKRASTSTSDQGSKTESESTSASTSTSQSTSTSTSESISASISVSQSSK
QSTSDSSNPSQSASASESTSTSESQRTSASTSASTSESMSASTSTSGSTSFSESVSTSES
QHGSASASASDSTSVSTSDSASASNSAEKSTSTSESKEASASTSASLSISSSTSTSTTES
TSASASTSTSESEHASASASASQSTTKSASTSTSESRHASQSSSDSASTSTSTSESVSTS
TSRSESKDDSASVSASTSASTSQSDQSSLSHSDSTSESISTSTSKSKSASTSASASVSNS
DSTSRSQYESTHQSESESTSRSQQASTSTSMSQSLSTSGSASASTSKRQSESGQASISTS
ASTSASTSASDQASQSDSSKNSTSTSVSTSTSESQHASASTSTSESGRHSTSASVSGSES
DSQSTSTSESASASQSSSEAGSKTGAASASASQSESQSTSTSTSLSGSASISISTSQSES
TSNSGSTDPEKSTSASTSTSTSASKRTSESVSASTSKSTSTSQSTSESTSFSTSGSISES
QRDATSASASVSTSDSASTSASQSAEDSASVSMSDSQQASASTSAS---DSTVKSASTST
SESRQASQSSSDSASTSTIKSESASTSDSQSGSAMTSASVSASTSASTSESAQNAASTSA
SESLSQSTSESTSTSASESLSVSASTNASTSESSYTSTSTSASTSASESTSASASTSDQI
ASQSSASQSASLSKQASASTSTSDSKRASTSASISESQRDSQSESSHESSSVSTSTSTSE
STSASASTSISASARDAESISASDSTSTSASESTSASASASTSAAHDQSTTESESTSASE
SSSRSASESTSSSKEASTSTSTSKSESASSLPNPSKSTSASVSTSTSESQEHSASTSASE
SAENSATASASASTSYSESASTSESQAASTSTSASVSTSGSTSASDSRSKSASNSTTGSE
SQRTSASVSASASTSTSQSDSTKESTSASQSTSNSKSAHDSKSTSASESDSHSASQSTSY
SISESVSTSTSESQQTSTSASTSSSTSQSASISTSISTAPASRSASASESVSASQSASES
SSTSAEQSVSASVSESESHRQLPSTSGSTSASTSTSESVSASESQSTSASNSSASASASA
SNSGTSTSNSSSASGSESMSSSANASTSGSLSTSGSMSTSVSGAYNPSMHKQLPQTSDDA
GSSSVASIGMLLLTLTALMALKKKKRHDGAR
>GCA_001940585_DEFAGINI_00897
MSRLNPQRQKRLFETNSKSRFRMYKAGKQWLVAGIATLSGLFGMGAVASSPVHASTTNTA
GVGKEAGKQDVLATQNQATIPASSNTTSQSTSESTSTSTSESVSASQSVSASDSKSTSDS
SKNSQSTSTSSSISAASASVSESISKSESAAKSGSTTESQSNKTTQSESQKKSESTSNQP
ASKETSVSVSESTSTSTNPSKQASTSSSESTTGKQSTSTSESQSLSASQSTSLSISEQSL
SDLAAKTGELATTDINKLTAMMAQAKTAAADSEFTITDQKRF------------------
------------------------------------------------------------
------------------------------------------------------------
------------------------------------------------------------
------------------------------------------------------------
------------------------------------------------------------
------------------------------------------------------------
------------------------------------------------------------
------------------------------------------------------------
------------------------------------------------------------
------------------------------------------------------------
------------------------------------------------------------
------------------------------------------------------------
------------------------------------------------------------
------------------------------------------------------------
------------------------------------------------------------
------------------------------------------------------------
------------------------------------------------------------
------------------------------------------------------------
------------------------------------------------------------
------------------------------------------------------------
------------------------------------------------------------
------------------------------------------------------------
------------------------------------------------------------
------------------------------------------------------------
------------------------------------------------------------
------------------------------------------------------------
------------------------------------------------------------
------------------------------------------------------------
------------------------------------------------------------
------------------------------------------------------------
------------------------------------------------------------
------------------------------------------------------------
------------------------------------------------------------
------------------------------------------------------------
------------------------------------------------------------
------------------------------------------------------------
------------------------------------------------------------
------------------------------------------------------------
------------------------------------------------------------
------------------------------------------------------------
------------------------------------------------------------
------------------------------------------------------------
------------------------------------------------------------
------------------------------------------------------------
------------------------------------------------------------
------------------------------------------------------------
------------------------------------------------------------
------------------------------------------------------------
------------------------------------------------------------
------------------------------------------------------------
------------------------------------------------------------
------------------------------------------------------------
------------------------------------------------------------
------------------------------------------------------------
------------------------------------------------------------
------------------------------------------------------------
------------------------------------------------------------
------------------------------------------------------------
------------------------------------------------------------
------------------------------------------------------------
------------------------------------------------------------
------------------------------------------------------------
------------------------------------------------------------
------------------------------------------------------------
------------------------------------------------------------
------------------------------------------------------------
------------------------------------------------------------
------------------------------------------------------------
------------------------------------------------------------
------------------------------------------------------------
------------------------------------------------------------
------------------------------------------------------------
------------------------------------------------------------
------------------------------------------------------------
------------------------------------------------------------
------------------------------------------------------------
------------------------------------------------------------
------------------------------------------------------------
------------------------------------------------------------
------------------------------------------------------------
------------------------------------------------------------
------------------------------------------------------------
------------------------------------------------------------
------------------------------------------------------------
------------------------------------------------------------
------------------------------------------------------------
------------------------------------------------------------
------------------------------------------------------------
------------------------------------------------------------
------------------------------------------------------------
------------------------------------------------------------
------------------------------------------------------------
------------------------------------------------------------
------------------------------------------------------------
------------------------------------------------------------
------------------------------------------------------------
------------------------------------------------------------
------------------------------------------------------------
------------------------------------------------------------
------------------------------------------------------------
------------------------------------------------------------
------------------------------------------------------------
------------------------------------------------------------
------------------------------------------------------------
------------------------------------------------------------
------------------------------------------------------------
------------------------------------------------------------
------------------------------------------------------------
------------------------------------------------------------
------------------------------------------------------------
------------------------------------------------------------
------------------------------------------------------------
------------------------------------------------------------
------------------------------------------------------------
------------------------------------------------------------
------------------------------------------------------------
------------------------------------------------------------
------------------------------------------------------------
-------------------------------
>GCA_001940585_DEFAGINI_01232
------------------------------------------------------------
------------------------------------------------------------
------------------------------------------------------------
------------------------------------------------------------
------------------------------------------------------------
------------------------------------------------------------
------------------------------------------------------------
------------------------------------------------------------
------------------------------------------------------------
------------------------------------------------------------
------------------------------------------------------------
------------------------------------------------------------
------------------------------------------------------------
------------------------------------------------------------
------------------------------------------------------------
------------------------------------------------------------
------------------------------------------------------------
------------------------------------------------------------
------------------------------------------------------------
------------------------------------------------------------
------------------------------------------------------------
------------------------------------------------------------
------------------------------------------------------------
------------------------------------------------------------
------------------------------------------------------------
------------------------------------------------------------
------------------------------------------------------------
------------------------------------------------------------
------------------------------------------------------------
------------------------------------------------------------
------------------------------------------------------------
------------------------------------------------------------
------------------------------------------------------------
------------------------------------------------------------
------------------------------------------------------------
------------------------------------------------------------
------------------------------------------------------------
------------------------------------------------------------
------------------------------------------------------------
------------------------------------------------------------
------------------------------------------------------------
------------------------------------------------------------
------------------------------------------------------------
------------------------------------------------------------
------------------------------------------------------------
------------------------------------------------------------
------------------------------------------------------------
------------------------------------------------------------
------------------------------------------------------------
------------------------------------------------------------
------------------------------------------------------------
------------------------------------------------------------
------------------------------------------------------------
------------------------------------------------------------
------------------------------------------------------------
------------------------------------------------------------
------------------------------------------------------------
------------------------------------------------------------
------------------------------------------------------------
------------------------------------------------------------
------------------------------------------------------------
------------------------------------------------------------
------------------------------------------------------------
------------------------------------------------------------
------------------------------------------------------------
------------------------------------------------------------
------------------------------------------------------------
--MASLSTSTSDSASTSASDHASASTSMSISESTSASNSASASKHDSQSASTSESARTSH
SASTSDSERNSASVSASDSTNASKSASTSQSDRASKSDSASDSTSTSESKGAGSESTASQ
STSVSTSTSQSASTSDSEENKNSKSTSTSESKQASTSASTSTSKSDSTSTSKRESTSASV
SESDSTSTRHSESNSVSTSQSDSTSKSYSESNQTSTSQSGSTSTSHSESTSKSKSEIHSS
SDSASKSASQSTSTSTSQSKSESQST--SKHKSDNGSASDSVSESISTS--ASAHTSESV
SASTSASKSTTGAASASTSASDSTSKSISNSRSESTSRSNQSSESISKERSQSASASLSD
SSSKSASTSASDHASTSGSLSTSTSTSESRSASESSQDSKAASTSVSERDSQSASISDSE
RNSASVSASDSTNASKSASTSQSDRASKSDSASDSASISESKGAGSESTASQSTSVSTST
SQSASTS-----------------------------------------------------
------------------------------------------------------------
------------------------------------------------------------
------------------------------------------------------------
------------------------------------------------------------
-------------------------------------------------------DSEEN
KNSKSTSTSESKQASTSASTSTSKSDSTSTSKRESTSASASESDSTSTHHSESNSVSTSH
SDSTSKSYSESKRTSTSQSDSTSKSQSESTSQSQASESKSESVSGSQSESTSKSKSATQS
SSESASKSTSQSVSTSTSQSMSESQSASNSHSKQNSVSTSTSTSEKQSTSNNASASVSES
NSTSTSESEQASTSASASASTSKSQSQSTSESTSRSKEGSGSTSKDTSESTSASLSTSTS
DSASTSASDHTSASTSMSHSESTSASNSASASKHDSQSASTSESARTSQSASTSDSERNS
ASASAKDSTSTSKSDSTSRSDQASKSDSASTSASKSTSRSMESGSDSSQSESTSTSASQS
TSTSTSESKQASTSSSKSESKQNSESVSTSTSKSDSTSTSKRESTSASVSESDSTSTRHS
ESNSVSTSRSDSTSKSYSESNRTSTSQSGSTSTSHSESTSKSKSEIHSSSDSASKSGSQS
VSTSASQSKSESQSTSKHKSENGSASDSTSESISTSASAHASESVSASTSASKSTTGAAS
ASTSASDSTSKSVSMSQSESTSRSNQGSESISKERSQSASASLSDSSSKSASTSTSDHAS
TSGSMSTSTSTSESQSASESSQDSKAASTSASERDSQSASISDSERQSASVSASDSTNTS
KSASTSQSDRASKSDSASDSASISESKGAGSESTASQSTSVSTSTSQSASTSDSEADKHS
RSDSTSESKQNSESASTSTSKSDSRSTSQRESTSASASESDSTSTRHSESNSVSTSHSDS
TSKSYSESKQTSTSQSDSTSKSQSESTSQSQSSESKSESVSGSRSESVSKSKSATQSSSE
SASKSDSGSISTSASHSISESQSVSKSESQHESQSNSASKSKSNSGSSIASESMSASTSA
SISDSDRASTSVSVSVSTSQSASTSASEST------PNSTSKDASASTSASASTSGSAST
SLSESNSASKSVS---TSQSESTSASSSASASDKDSTSTSTSESQQASQSGSTSVSDRQS
ASAPASDSKSTSSSTSTSESVRASKSDSASDSASISTSKSMASGSDSSQSESTSSSASQS
ASTSTSESKHASESDSKSESKRGSESASASTSRSDSTSTSHEESKSASTSTSRSESKRNS
GSESVSASKSDSTSTSTSESASTSTSSSKSQSTSESKRQSASDSTHESQSASMSGSTSQS
LSTSKSASVSESKQQSESQDHHDSDSASTSTSTSESEHNSESKSSHDSNSNSASQSTSES
QSASNSTSTSESANGSASTSASESRHNSDSASTSGSISVSTSTSTSQSEKTSKSDSSSQS
QSQSASQSISESKRASTSTSDQGSKTESESTSASTSTSQSTSTSASDSISASISVSQSSK
QSTSDSSNPSQSASASESTSTSESQRTSASTSASTSESMSASTSTSGSTSFSESVSTSES
QHGSASASASDSTSVSTSDSASASNSAEKSTSTSESKEASASTSASLSISGSTSTSTTES
TSASASTSTSESEHASASASASQSTTKSASTSTSESRHASQSSSDSASTSTSTSESVSTS
TSRSESKDDSASVSASTSASTSQSDQSSLSHSDSTSESISTSTSESKSASTSASASVSNS
DSTSRSQYESTHQSESESTSRSQQASTSTSMSQSLSTSGSASASTSKRQSESGQASISTS
ASTSASTSASDQASQSDSSKNSTSTSVSTSTSESQHASASTSTSESGRHSTSASVSGSES
DSQSTSTSESASASQSSSEAGSKTGAASASASQSESQSTSTSASLSGSASISTSTSQSES
TSNSGSTDPEKSTSASTSTSTSASKRTSESVSASTSKSTSTSQSTSESTSFSTSGSISES
QRDATSASASVSTSDSASTSASQSAEDSASVSMSDSQQASASTSAS---DSTVKSASTST
SESRQASQSSSDSASTSTIKSESASTSDSQSGSAMTSASVSASTSASTSESAQNAASASA
SESLSQSTSESTSTSASESLSVSASTNASTSESSYTSTSTSASTSASESTSASASTSDQI
ASQSSASQSASLSKQASASTSTSDSKRASTSASISESQRDSQSESSHESSSDSTSTSTSE
STSASASTSISASARDAESISASDSTSTSASESTSASASASTSAAHDQSTTESESTSASE
SSSRSASESTSSSKEASTSTSTSKSESASSLPNPSKSTSASVSTSTSESQEHSASTSASE
SAENSATASTSASTSYSESTSTSESQAASASTSASVSTSGSTSASDSRSKSASNSTTGSE
SQRTSASVSASASTSTSQSDSTKESTSASQSTSNSKSAHDSKSASASESDSHSASQSTSY
SISESVSTSTSESQQTSTSASTSSSMSQSASISASISTAPASHSASASESVSASQSASES
ISTSAEQSVSASVSESESHRQLPSTSGSTSASTSTSESVSASESQSTSASNSSASASASA
SNSGTSTSNSSSASGSESMSSSANTSTSGSLSTSGSMSTSVSGAYNPSMHKQLPQTSDDA
GSSSVASIGMLLLTLTALMALKKKKRHDGAR
